# Supplementary material for: Harnessing the Power of Stem Cell Models to Study Shared Genetic Variants in Congenital Heart Diseases and Neurodevelopmental Disorders
Source: Cells. 2022 Jan 28;11(3):460. doi: 10.3390/cells11030460 (PMC8833927; doi:10.3390/cells11030460)
Supplement: Supplementary file 1 [file cells-11-00460-s001.zip]

Archive with 4 entries (4 files):
- Cells_rev_Table_1.pdf
- Cells_rev_Table_2.pdf
- Supplementary Material v5 XC.pdf
- Supplementary Material v5 XC.xlsx
