# Supplementary material for: Harnessing the Power of Stem Cell Models to Study Shared Genetic Variants in Congenital Heart Diseases and Neurodevelopmental Disorders
Source: Cells. 2022 Jan 28;11(3):460. doi: 10.3390/cells11030460 (PMC8833927; doi:10.3390/cells11030460)
Supplement: Supplementary file 1 [file cells-11-00460-s001.zip › Supplementary Material v5 XC.xlsx]

## Sheet: Table 1
Table 1: Total input CHD genes
Ensemble ID	CHD genes
ENSG00000164402	SEPT8
ENSG00000023839	ABCC2
ENSG00000108846	ABCC3
ENSG00000117528	ABCD3
ENSG00000164163	ABCE1
ENSG00000160179	ABCG1
ENSG00000136754	ABI1
ENSG00000143322	ABL2
ENSG00000072778	ACADVL
ENSG00000182827	ACBD3
ENSG00000159640	ACE
ENSG00000087085	ACHE
ENSG00000164398	ACSL6
ENSG00000075624	ACTB
ENSG00000184009	ACTG1
ENSG00000184378	ACTRT3
ENSG00000132744	ACY3
ENSG00000149451	ADAM33
ENSG00000145536	ADAMTS16
ENSG00000065457	ADAT1
ENSG00000123908	AGO2
ENSG00000018510	AGPS
ENSG00000124942	AHNAK
ENSG00000156709	AIFM1
ENSG00000131016	AKAP12
ENSG00000023330	ALAS1
ENSG00000128918	ALDH1A2
ENSG00000136872	ALDOB
ENSG00000101901	ALG13
ENSG00000171094	ALK
ENSG00000179593	ALOX15B
ENSG00000162551	ALPL
ENSG00000052850	ALX4
ENSG00000110497	AMBRA1
ENSG00000145020	AMT
ENSG00000187151	ANGPTL5
ENSG00000145362	ANK2
ENSG00000151150	ANK3
ENSG00000154122	ANKH
ENSG00000167612	ANKRD33
ENSG00000163382	APOA1BP
ENSG00000107863	ARHGAP21
ENSG00000241484	ARHGAP8
ENSG00000074964	ARHGEF10L
ENSG00000136002	ARHGEF4
ENSG00000050327	ARHGEF5
ENSG00000049618	ARID1B
ENSG00000152213	ARL11
ENSG00000183876	ARSI
ENSG00000088280	ASAP3
ENSG00000154007	ASB17
ENSG00000112249	ASCC3
ENSG00000116539	ASH1L
ENSG00000198356	ASNA1
ENSG00000204653	ASPDH
ENSG00000166183	ASPG
ENSG00000171456	ASXL1
ENSG00000138138	ATAD1
ENSG00000138363	ATIC
ENSG00000187527	ATP13A5
ENSG00000129244	ATP1B2
ENSG00000174437	ATP2A2
ENSG00000058668	ATP2B4
ENSG00000147614	ATP6V0D2
ENSG00000147416	ATP6V1B2
ENSG00000085224	ATRX
ENSG00000204463	BAG6
ENSG00000181790	BAI1
ENSG00000175866	BAIAP2
ENSG00000248098	BCKDHA
ENSG00000198908	BHLHB9
ENSG00000153162	BMP6
ENSG00000164619	BMPER
ENSG00000204217	BMPR2
ENSG00000157764	BRAF
ENSG00000185024	BRF1
ENSG00000136492	BRIP1
ENSG00000100916	BRMS1L
ENSG00000141452	C18orf8
ENSG00000145861	C1QTNF2
ENSG00000159403	C1R
ENSG00000197183	C20orf112
ENSG00000118961	C2orf43
ENSG00000185015	CA13
ENSG00000141837	CACNA1A
ENSG00000151067	CACNA1C
ENSG00000198216	CACNA1E
ENSG00000196557	CACNA1H
ENSG00000084774	CAD
ENSG00000163618	CADPS
ENSG00000141527	CARD14
ENSG00000118307	CASC1
ENSG00000099338	CATSPERG
ENSG00000180347	CCDC129
ENSG00000163660	CCNL1
ENSG00000121807	CCR2
ENSG00000183813	CCR4
ENSG00000184305	CCSER1
ENSG00000158481	CD1C
ENSG00000004897	CDC27
ENSG00000070831	CDC42
ENSG00000140945	CDH13
ENSG00000113100	CDH9
ENSG00000065883	CDK13
ENSG00000138769	CDKL2
ENSG00000258890	CEP95
ENSG00000198824	CHAMP1
ENSG00000070748	CHAT
ENSG00000111642	CHD4
ENSG00000171316	CHD7
ENSG00000117971	CHRNB4
ENSG00000122966	CIT
ENSG00000189143	CLDN4
ENSG00000109684	CLNK
ENSG00000132361	CLUH
ENSG00000150656	CNDP1
ENSG00000144191	CNGA3
ENSG00000184144	CNTN2
ENSG00000204291	COL15A1
ENSG00000187498	COL4A1
ENSG00000134871	COL4A2
ENSG00000169031	COL4A3
ENSG00000080573	COL5A3
ENSG00000114270	COL7A1
ENSG00000171812	COL8A2
ENSG00000130309	COLGALT1
ENSG00000198756	COLGALT2
ENSG00000122218	COPA
ENSG00000184432	COPB2
ENSG00000132423	COQ3
ENSG00000145244	CORIN
ENSG00000163626	COX18
ENSG00000106034	CPED1
ENSG00000080819	CPOX
ENSG00000110090	CPT1A
ENSG00000117322	CR2
ENSG00000007545	CRAMP1L
ENSG00000120088	CRHR1
ENSG00000164796	CSMD3
ENSG00000175029	CTBP2
ENSG00000144579	CTDSP1
ENSG00000168036	CTNNB1
ENSG00000178585	CTNNBIP1
ENSG00000198730	CTR9
ENSG00000036257	CUL3
ENSG00000158290	CUL4B
ENSG00000231852	CYP21A2
ENSG00000138109	CYP2C9
ENSG00000160868	CYP3A4
ENSG00000115866	DARS
ENSG00000071626	DAZAP1
ENSG00000162733	DDR2
ENSG00000215301	DDX3X
ENSG00000070413	DGCR2
ENSG00000065357	DGKA
ENSG00000114956	DGUOK
ENSG00000135829	DHX9
ENSG00000154309	DISP1
ENSG00000091140	DLD
ENSG00000128917	DLL4
ENSG00000197587	DMBX1
ENSG00000132002	DNAJB1
ENSG00000138246	DNAJC13
ENSG00000087470	DNM1L
ENSG00000197959	DNM3
ENSG00000088538	DOCK3
ENSG00000128512	DOCK4
ENSG00000188641	DPYD
ENSG00000157851	DPYSL5
ENSG00000177103	DSCAML1
ENSG00000046604	DSG2
ENSG00000133059	DSTYK
ENSG00000134769	DTNA
ENSG00000158716	DUSP23
ENSG00000161202	DVL3
ENSG00000144635	DYNC1LI1
ENSG00000256061	DYX1C1
ENSG00000117298	ECE1
ENSG00000167969	ECI1
ENSG00000151617	EDNRA
ENSG00000102189	EEA1
ENSG00000167658	EEF2
ENSG00000122547	EEPD1
ENSG00000108947	EFNB3
ENSG00000132294	EFR3A
ENSG00000172889	EGFL7
ENSG00000181090	EHMT1
ENSG00000156976	EIF4A2
ENSG00000158417	EIF5B
ENSG00000006744	ELAC2
ENSG00000118985	ELL2
ENSG00000049540	ELN
ENSG00000100393	EP300
ENSG00000183495	EP400
ENSG00000135333	EPHA7
ENSG00000138018	EPT1
ENSG00000105722	ERF
ENSG00000134954	ETS1
ENSG00000185862	EVI2B
ENSG00000106038	EVX1
ENSG00000178896	EXOSC4
ENSG00000158008	EXTL1
ENSG00000012232	EXTL3
ENSG00000169122	FAM110B
ENSG00000144567	FAM134A
ENSG00000185442	FAM174B
ENSG00000112773	FAM46A
ENSG00000196550	FAM72A
ENSG00000116120	FARSB
ENSG00000086570	FAT2
ENSG00000166147	FBN1
ENSG00000138829	FBN2
ENSG00000142449	FBN3
ENSG00000147912	FBXO10
ENSG00000186431	FCAR
ENSG00000073712	FERMT2
ENSG00000149557	FEZ1
ENSG00000171055	FEZ2
ENSG00000114279	FGF12
ENSG00000160867	FGFR4
ENSG00000112367	FIG4
ENSG00000182263	FIGN
ENSG00000177731	FLII
ENSG00000128591	FLNC
ENSG00000037280	FLT4
ENSG00000248905	FMN1
ENSG00000184922	FMNL1
ENSG00000054598	FOXC1
ENSG00000141568	FOXK2
ENSG00000111206	FOXM1
ENSG00000150893	FREM2
ENSG00000172159	FRMD3
ENSG00000073910	FRY
ENSG00000075539	FRYL
ENSG00000150667	FSIP1
ENSG00000108592	FTSJ3
ENSG00000157353	FUK
ENSG00000104290	FZD3
ENSG00000177283	FZD8
ENSG00000089597	GANAB
ENSG00000107485	GATA3
ENSG00000136574	GATA4
ENSG00000141448	GATA6
ENSG00000145321	GC
ENSG00000105607	GCDH
ENSG00000168621	GDNF
ENSG00000178795	GDPD4
ENSG00000146830	GIGYF1
ENSG00000152661	GJA1
ENSG00000135355	GJA10
ENSG00000102393	GLA
ENSG00000063169	GLTSCR1
ENSG00000065135	GNAI3
ENSG00000159921	GNE
ENSG00000116906	GNPAT
ENSG00000108433	GOSR2
ENSG00000179921	GPBAR1
ENSG00000178015	GPR150
ENSG00000170412	GPRC5C
ENSG00000121957	GPSM2
ENSG00000166123	GPT2
ENSG00000141449	GREB1L
ENSG00000163873	GRIK3
ENSG00000178719	GRINA
ENSG00000164082	GRM2
ENSG00000121964	GTDC1
ENSG00000100226	GTPBP1
ENSG00000107937	GTPBP4
ENSG00000061273	HDAC7
ENSG00000184508	HDDC3
ENSG00000165478	HEPACAM
ENSG00000148634	HERC4
ENSG00000135547	HEY2
ENSG00000164161	HHIP
ENSG00000100084	HIRA
ENSG00000156515	HK1
ENSG00000159399	HK2
ENSG00000071794	HLTF
ENSG00000143341	HMCN1
ENSG00000101076	HNF4A
ENSG00000165119	HNRNPK
ENSG00000253293	HOXA10
ENSG00000168453	HR
ENSG00000121351	IAPP
ENSG00000196305	IARS
ENSG00000101365	IDH3B
ENSG00000214706	IFRD2
ENSG00000140443	IGF1R
ENSG00000095752	IL11
ENSG00000100385	IL2RB
ENSG00000185291	IL3RA
ENSG00000148384	INPP5E
ENSG00000198825	INPP5F
ENSG00000102786	INTS6
ENSG00000173226	IQCB1
ENSG00000140575	IQGAP1
ENSG00000128604	IRF5
ENSG00000135424	ITGA7
ENSG00000078596	ITM2A
ENSG00000096433	ITPR3
ENSG00000198399	ITSN2
ENSG00000116679	IVNS1ABP
ENSG00000101384	JAG1
ENSG00000184916	JAG2
ENSG00000173801	JUP
ENSG00000160145	KALRN
ENSG00000120071	KANSL1
ENSG00000083168	KAT6A
ENSG00000156650	KAT6B
ENSG00000177272	KCNA3
ENSG00000135519	KCNH3
ENSG00000173826	KCNH6
ENSG00000184185	KCNJ12
ENSG00000182324	KCNJ14
ENSG00000157551	KCNJ15
ENSG00000153822	KCNJ16
ENSG00000120457	KCNJ5
ENSG00000121361	KCNJ8
ENSG00000053918	KCNQ1
ENSG00000112078	KCTD20
ENSG00000104756	KCTD9
ENSG00000073614	KDM5A
ENSG00000117139	KDM5B
ENSG00000132510	KDM6B
ENSG00000007202	KIAA0100
ENSG00000164961	KIAA0196
ENSG00000164976	KIAA1161
ENSG00000196872	KIAA1211L
ENSG00000250305	KIAA1456
ENSG00000138160	KIF11
ENSG00000155980	KIF5A
ENSG00000127528	KLF2
ENSG00000136826	KLF4
ENSG00000167749	KLK4
ENSG00000111796	KLRB1
ENSG00000118058	KMT2A
ENSG00000055609	KMT2C
ENSG00000167548	KMT2D
ENSG00000171798	KNDC1
ENSG00000103550	KNOP1
ENSG00000167768	KRT1
ENSG00000171401	KRT13
ENSG00000171435	KSR2
ENSG00000130702	LAMA5
ENSG00000091136	LAMB1
ENSG00000135862	LAMC1
ENSG00000157578	LCA5L
ENSG00000136167	LCP1
ENSG00000130164	LDLR
ENSG00000133067	LGR6
ENSG00000106689	LHX2
ENSG00000105486	LIG1
ENSG00000072163	LIMS2
ENSG00000204022	LIPJ
ENSG00000074695	LMAN1
ENSG00000123384	LRP1
ENSG00000168702	LRP1B
ENSG00000081479	LRP2
ENSG00000100068	LRP5L
ENSG00000070018	LRP6
ENSG00000124831	LRRFIP1
ENSG00000099949	LZTR1
ENSG00000198042	MAK16
ENSG00000156928	MALSU1
ENSG00000130479	MAP1S
ENSG00000078018	MAP2
ENSG00000176601	MAP3K19
ENSG00000198909	MAP3K3
ENSG00000088888	MAVS
ENSG00000180398	MCFD2
ENSG00000124733	MEA1
ENSG00000123066	MED13L
ENSG00000124641	MED20
ENSG00000162591	MEGF6
ENSG00000134138	MEIS2
ENSG00000168288	MMADHC
ENSG00000166391	MOGAT2
ENSG00000171160	MORN4
ENSG00000082126	MPP4
ENSG00000160588	MPZL3
ENSG00000158186	MRAS
ENSG00000184313	MROH7
ENSG00000178860	MSC
ENSG00000162006	MSLNL
ENSG00000100330	MTMR3
ENSG00000198793	MTOR
ENSG00000160953	MUM1
ENSG00000157601	MX1
ENSG00000133055	MYBPH
ENSG00000116990	MYCL
ENSG00000197616	MYH6
ENSG00000078814	MYH7B
ENSG00000133020	MYH8
ENSG00000111245	MYL2
ENSG00000091536	MYO15A
ENSG00000041515	MYO16
ENSG00000197535	MYO5A
ENSG00000169994	MYO7B
ENSG00000099331	MYO9B
ENSG00000138119	MYOF
ENSG00000122180	MYOG
ENSG00000101605	MYOM1
ENSG00000036448	MYOM2
ENSG00000124920	MYRF
ENSG00000164134	NAA15
ENSG00000172766	NAA16
ENSG00000173418	NAA20
ENSG00000198951	NAGA
ENSG00000102452	NALCN
ENSG00000185818	NAT8L
ENSG00000166833	NAV2
ENSG00000183091	NEB
ENSG00000163491	NEK10
ENSG00000215041	NEURL4
ENSG00000196712	NF1
ENSG00000101096	NFATC2
ENSG00000064300	NGFR
ENSG00000100503	NIN
ENSG00000148826	NKX6-2
ENSG00000106100	NOD1
ENSG00000162408	NOL9
ENSG00000089250	NOS1
ENSG00000148400	NOTCH1
ENSG00000134250	NOTCH2
ENSG00000139910	NOVA1
ENSG00000113971	NPHP3
ENSG00000168743	NPNT
ENSG00000174738	NR1D2
ENSG00000148200	NR6A1
ENSG00000165671	NSD1
ENSG00000182667	NTM
ENSG00000013374	NUB1
ENSG00000147206	NXF3
ENSG00000143450	OAZ3
ENSG00000104044	OCA2
ENSG00000162600	OMA1
ENSG00000226288	OR52I2
ENSG00000183034	OTOP2
ENSG00000164830	OXR1
ENSG00000137843	PAK6
ENSG00000218823	PAPOLB
ENSG00000116183	PAPPA2
ENSG00000188677	PARVB
ENSG00000106331	PAX4
ENSG00000197111	PCBP2
ENSG00000183570	PCBP3
ENSG00000255408	PCDHA3
ENSG00000135749	PCNXL2
ENSG00000106333	PCOLCE
ENSG00000152270	PDE3B
ENSG00000169340	PDILT
ENSG00000127980	PEX1
ENSG00000178921	PFAS
ENSG00000152556	PFKM
ENSG00000067057	PFKP
ENSG00000169299	PGM2
ENSG00000102174	PHEX
ENSG00000156531	PHF6
ENSG00000144824	PHLDB2
ENSG00000054148	PHPT1
ENSG00000070047	PHRF1
ENSG00000087111	PIGS
ENSG00000139144	PIK3C2G
ENSG00000125207	PIWIL1
ENSG00000008710	PKD1
ENSG00000139151	PLCZ1
ENSG00000120756	PLS1
ENSG00000120594	PLXDC2
ENSG00000076356	PLXNA2
ENSG00000136040	PLXNC1
ENSG00000143442	POGZ
ENSG00000177084	POLE
ENSG00000051341	POLQ
ENSG00000148606	POLR3A
ENSG00000067113	PPAP2A
ENSG00000186951	PPARA
ENSG00000168781	PPIP5K1
ENSG00000118898	PPL
ENSG00000058272	PPP1R12A
ENSG00000102103	PQBP1
ENSG00000057657	PRDM1
ENSG00000061455	PRDM6
ENSG00000116690	PRG4
ENSG00000012211	PRICKLE3
ENSG00000162409	PRKAA2
ENSG00000142875	PRKACB
ENSG00000027075	PRKCH
ENSG00000184304	PRKD1
ENSG00000134748	PRPF38A
ENSG00000174231	PRPF8
ENSG00000101911	PRPS2
ENSG00000130723	PRRC2B
ENSG00000135378	PRRG4
ENSG00000100764	PSMC1
ENSG00000013275	PSMC4
ENSG00000197170	PSMD12
ENSG00000163636	PSMD6
ENSG00000204624	PTCHD2
ENSG00000171862	PTEN
ENSG00000179295	PTPN11
ENSG00000070159	PTPN3
ENSG00000105426	PTPRS
ENSG00000179165	PXT1
ENSG00000100504	PYGL
ENSG00000126838	PZP
ENSG00000152061	RABGAP1L
ENSG00000136238	RAC1
ENSG00000132155	RAF1
ENSG00000165917	RAPSN
ENSG00000145715	RASA1
ENSG00000155903	RASA2
ENSG00000100320	RBFOX2
ENSG00000135437	RDH5
ENSG00000108469	RECQL5
ENSG00000042445	RETSAT
ENSG00000087903	RFX2
ENSG00000174136	RGMB
ENSG00000196862	RGPD4
ENSG00000147509	RGS20
ENSG00000143622	RIT1
ENSG00000155827	RNF20
ENSG00000158286	RNF207
ENSG00000167257	RNF214
ENSG00000187147	RNF220
ENSG00000067900	ROCK1
ENSG00000134318	ROCK2
ENSG00000147403	RPL10
ENSG00000122406	RPL5
ENSG00000117676	RPS6KA1
ENSG00000071242	RPS6KA2
ENSG00000175634	RPS6KB2
ENSG00000165526	RPUSD4
ENSG00000166592	RRAD
ENSG00000155876	RRAGA
ENSG00000102104	RS1
ENSG00000169218	RSPO1
ENSG00000204130	RUFY2
ENSG00000175792	RUVBL1
ENSG00000186350	RXRA
ENSG00000196218	RYR1
ENSG00000198626	RYR2
ENSG00000198838	RYR3
ENSG00000187634	SAMD11
ENSG00000175467	SART1
ENSG00000100241	SBF1
ENSG00000139697	SBNO1
ENSG00000185313	SCN10A
ENSG00000183873	SCN5A
ENSG00000169432	SCN9A
ENSG00000115884	SDC1
ENSG00000183569	SERHL2
ENSG00000149257	SERPINH1
ENSG00000082497	SERTAD4
ENSG00000168137	SETD5
ENSG00000155542	SETD9
ENSG00000063015	SEZ6
ENSG00000115524	SF3B1
ENSG00000185053	SGCZ
ENSG00000130147	SH3BP4
ENSG00000090402	SI
ENSG00000105501	SIGLEC5
ENSG00000197555	SIPA1L1
ENSG00000100625	SIX4
ENSG00000124140	SLC12A5
ENSG00000146039	SLC17A4
ENSG00000184999	SLC22A10
ENSG00000140090	SLC24A4
ENSG00000155850	SLC26A2
ENSG00000225697	SLC26A6
ENSG00000070214	SLC44A1
ENSG00000140675	SLC5A2
ENSG00000166750	SLFN5
ENSG00000187122	SLIT1
ENSG00000184347	SLIT3
ENSG00000175387	SMAD2
ENSG00000141646	SMAD4
ENSG00000137834	SMAD6
ENSG00000102038	SMARCA1
ENSG00000080503	SMARCA2
ENSG00000119953	SMNDC1
ENSG00000108854	SMURF2
ENSG00000174446	SNAPC5
ENSG00000108018	SORCS1
ENSG00000115904	SOS1
ENSG00000145375	SPATA5
ENSG00000100014	SPECC1L
ENSG00000134278	SPIRE1
ENSG00000198369	SPRED2
ENSG00000164056	SPRY1
ENSG00000115306	SPTBN1
ENSG00000137877	SPTBN5
ENSG00000167978	SRRM2
ENSG00000166444	ST5
ENSG00000101972	STAG2
ENSG00000211455	STK38L
ENSG00000106089	STX1A
ENSG00000165124	SVEP1
ENSG00000147642	SYBU
ENSG00000055208	TAB2
ENSG00000149591	TAGLN
ENSG00000170921	TANC2
ENSG00000143374	TARS2
ENSG00000109680	TBC1D19
ENSG00000125875	TBC1D20
ENSG00000184058	TBX1
ENSG00000112837	TBX18
ENSG00000121068	TBX2
ENSG00000089225	TBX5
ENSG00000140262	TCF12
ENSG00000196663	TECPR2
ENSG00000109927	TECTA
ENSG00000009694	TENM1
ENSG00000149256	TENM4
ENSG00000198176	TFDP1
ENSG00000068323	TFE3
ENSG00000163513	TGFBR2
ENSG00000177426	TGIF1
ENSG00000115970	THADA
ENSG00000186340	THBS2
ENSG00000119139	TJP2
ENSG00000146872	TLK2
ENSG00000164953	TMEM67
ENSG00000144747	TMF1
ENSG00000184012	TMPRSS2
ENSG00000215788	TNFRSF25
ENSG00000079308	TNS1
ENSG00000141510	TP53
ENSG00000073282	TP63
ENSG00000078900	TP73
ENSG00000162341	TPCN2
ENSG00000071575	TRIB2
ENSG00000108395	TRIM37
ENSG00000103671	TRIP4
ENSG00000072315	TRPC5
ENSG00000119121	TRPM6
ENSG00000144481	TRPM8
ENSG00000165699	TSC1
ENSG00000196428	TSC22D2
ENSG00000154743	TSEN2
ENSG00000155657	TTN
ENSG00000167553	TUBA1C
ENSG00000176014	TUBB6
ENSG00000107165	TYRP1
ENSG00000163714	U2SURP
ENSG00000150991	UBC
ENSG00000119048	UBE2B
ENSG00000186591	UBE2H
ENSG00000159459	UBR1
ENSG00000144357	UBR3
ENSG00000127481	UBR4
ENSG00000118939	UCHL3
ENSG00000167165	UGT1A6
ENSG00000135220	UGT2A3
ENSG00000213759	UGT2B11
ENSG00000147854	UHRF2
ENSG00000177398	UMODL1
ENSG00000107731	UNC5B
ENSG00000164853	UNCX
ENSG00000183696	UPP1
ENSG00000126088	UROD
ENSG00000156256	USP16
ENSG00000109189	USP46
ENSG00000111667	USP5
ENSG00000138592	USP8
ENSG00000163945	UVSSA
ENSG00000101842	VSIG1
ENSG00000095787	WAC
ENSG00000062650	WAPAL
ENSG00000140105	WARS
ENSG00000198554	WDHD1
ENSG00000141580	WDR45B
ENSG00000206530	WDR52
ENSG00000109685	WHSC1
ENSG00000157954	WIPI2
ENSG00000018408	WWTR1
ENSG00000101966	XIAP
ENSG00000100722	ZC3H14
ENSG00000169554	ZEB2
ENSG00000108175	ZMIZ1
ENSG00000165724	ZMYND19
ENSG00000103343	ZNF174
ENSG00000105497	ZNF175
ENSG00000171940	ZNF217
ENSG00000090612	ZNF268
ENSG00000188994	ZNF292
ENSG00000215421	ZNF407
ENSG00000081386	ZNF510
ENSG00000198795	ZNF521
ENSG00000198182	ZNF607
ENSG00000183309	ZNF623
ENSG00000171161	ZNF672
ENSG00000164684	ZNF704
ENSG00000196214	ZNF766
ENSG00000124201	ZNFX1
ENSG00000003393	ALS2
ENSG00000160007	ARHGAP35
ENSG00000270181	ERCC5
ENSG00000197568	HHLA3
ENSG00000141503	MINK1
ENSG00000131795	RBM8A
ENSG00000176274	SLC25A53
ENSG00000205754	SLCO1B7
ENSG00000010327	STAB1
ENSG00000124208	UBE2V1
ENSG00000015285	WAS

## Sheet: Table 2
Table 2: Total input NDD genes
Ensemble ID	NDD genes
ENSG00000187961	KLHL17
ENSG00000162572	SCNN1D
ENSG00000157933	SKI
ENSG00000162591	MEGF6
ENSG00000198793	MTOR
ENSG00000120949	TNFRSF8
ENSG00000048707	VPS13D
ENSG00000065526	SPEN
ENSG00000117298	ECE1
ENSG00000184677	ZBTB40
ENSG00000133216	EPHB2
ENSG00000004487	KDM1A
ENSG00000179546	HTR1D
ENSG00000175087	PDIK1L
ENSG00000117682	DHDDS
ENSG00000126705	AHDC1
ENSG00000121775	TMEM39B
ENSG00000160050	CCDC28B
ENSG00000160051	IQCC
ENSG00000222046	DCDC2B
ENSG00000121904	CSMD2
ENSG00000134698	AGO4
ENSG00000092847	AGO1
ENSG00000126070	AGO3
ENSG00000188786	MTF1
ENSG00000116954	RRAGC
ENSG00000084070	SMAP2
ENSG00000127124	HIVEP3
ENSG00000117394	SLC2A1
ENSG00000142949	PTPRF
ENSG00000178028	DMAP1
ENSG00000117461	PIK3R3
ENSG00000157077	ZFYVE9
ENSG00000116171	SCP2
ENSG00000162402	USP24
ENSG00000162599	NFIA
ENSG00000116641	DOCK7
ENSG00000116675	DNAJC6
ENSG00000118473	SGIP1
ENSG00000116754	SRSF11
ENSG00000057468	MSH4
ENSG00000154007	ASB17
ENSG00000137959	IFI44L
ENSG00000117114	LPHN2
ENSG00000097046	CDC7
ENSG00000143033	MTF2
ENSG00000117528	ABCD3
ENSG00000117569	PTBP2
ENSG00000188641	DPYD
ENSG00000118733	OLFM3
ENSG00000240038	AMY2B
ENSG00000162631	NTNG1
ENSG00000134215	VAV3
ENSG00000143093	STRIP1
ENSG00000171385	KCND3
ENSG00000155363	MOV10
ENSG00000116748	AMPD1
ENSG00000009307	CSDE1
ENSG00000163399	ATP1A1
ENSG00000143061	IGSF3
ENSG00000198162	MAN1A2
ENSG00000186364	NUDT17
ENSG00000023902	PLEKHO1
ENSG00000117362	APH1A
ENSG00000143443	C1orf56
ENSG00000143442	POGZ
ENSG00000143631	FLG
ENSG00000143621	ILF2
ENSG00000143614	GATAD2B
ENSG00000143569	UBAP2L
ENSG00000143515	ATP8B2
ENSG00000169231	THBS3
ENSG00000116539	ASH1L
ENSG00000160803	UBQLN4
ENSG00000198967	OR10Z1
ENSG00000163564	PYHIN1
ENSG00000181036	FCRL6
ENSG00000186517	ARHGAP30
ENSG00000185630	PBX1
ENSG00000143153	ATP1B1
ENSG00000117523	PRRC2C
ENSG00000034971	MYOC
ENSG00000135870	RC3H1
ENSG00000143207	RFWD2
ENSG00000143322	ABL2
ENSG00000057252	SOAT1
ENSG00000169905	TOR1AIP2
ENSG00000135837	CEP350
ENSG00000198216	CACNA1E
ENSG00000135829	DHX9
ENSG00000090104	RGS1
ENSG00000116741	RGS2
ENSG00000116747	TROVE2
ENSG00000134371	CDC73
ENSG00000162687	KCNT2
ENSG00000177888	ZBTB41
ENSG00000117139	KDM5B
ENSG00000058668	ATP2B4
ENSG00000058673	ZC3H11A
ENSG00000143845	ETNK2
ENSG00000163531	NFASC
ENSG00000123836	PFKFB2
ENSG00000162769	FLVCR1
ENSG00000152104	PTPN14
ENSG00000162813	BPNT1
ENSG00000154309	DISP1
ENSG00000203697	CAPN8
ENSG00000162923	WDR26
ENSG00000185888	PRSS38
ENSG00000143816	WNT9A
ENSG00000162931	TRIM17
ENSG00000198626	RYR2
ENSG00000179456	ZBTB18
ENSG00000035687	ADSS
ENSG00000121644	DESI2
ENSG00000153187	HNRNPU
ENSG00000184022	OR2T10
ENSG00000163867	ZMYM6
ENSG00000186487	MYT1L
ENSG00000134326	CMPK2
ENSG00000151693	ASAP2
ENSG00000143870	PDIA6
ENSG00000170745	KCNS3
ENSG00000118965	WDR35
ENSG00000138031	ADCY3
ENSG00000115137	DNAJC27
ENSG00000119772	DNMT3A
ENSG00000084731	KIF3C
ENSG00000138002	IFT172
ENSG00000162959	MEMO1
ENSG00000021574	SPAST
ENSG00000115760	BIRC6
ENSG00000008869	HEATR5B
ENSG00000055332	EIF2AK2
ENSG00000163214	DHX57
ENSG00000170577	SIX2
ENSG00000184261	KCNK12
ENSG00000116062	MSH6
ENSG00000138081	FBXO11
ENSG00000179915	NRXN1
ENSG00000068878	PSME4
ENSG00000115306	SPTBN1
ENSG00000119866	BCL11A
ENSG00000082898	XPO1
ENSG00000115484	CCT4
ENSG00000197329	PELI1
ENSG00000115902	SLC1A4
ENSG00000198369	SPRED2
ENSG00000135636	DYSF
ENSG00000163013	FBXO41
ENSG00000115548	KDM3A
ENSG00000249715	FER1L5
ENSG00000144191	CNGA3
ENSG00000153201	RANBP2
ENSG00000074054	CLASP1
ENSG00000186684	CYP27C1
ENSG00000169994	MYO7B
ENSG00000136709	WDR33
ENSG00000136731	UGGT1
ENSG00000152102	FAM168B
ENSG00000183840	GPR39
ENSG00000204406	MBD5
ENSG00000168280	KIF5C
ENSG00000196504	PRPF40A
ENSG00000153234	NR4A2
ENSG00000123636	BAZ2B
ENSG00000136535	TBR1
ENSG00000197635	DPP4
ENSG00000184611	KCNH7
ENSG00000115290	GRB14
ENSG00000153253	SCN3A
ENSG00000136531	SCN2A
ENSG00000115339	GALNT3
ENSG00000144285	SCN1A
ENSG00000136546	SCN7A
ENSG00000081479	LRP2
ENSG00000144357	UBR3
ENSG00000091428	RAPGEF4
ENSG00000128645	HOXD1
ENSG00000128655	PDE11A
ENSG00000155636	RBM45
ENSG00000155657	TTN
ENSG00000061676	NCKAP1
ENSG00000168542	COL3A1
ENSG00000204262	COL5A2
ENSG00000118997	DNAH7
ENSG00000115524	SF3B1
ENSG00000119042	SATB2
ENSG00000162971	TYW5
ENSG00000138443	ABI2
ENSG00000116117	PARD3B
ENSG00000115020	PIKFYVE
ENSG00000144406	UNC80
ENSG00000138363	ATIC
ENSG00000127831	VIL1
ENSG00000115556	PLCD4
ENSG00000163482	STK36
ENSG00000036257	CUL3
ENSG00000153827	TRIP12
ENSG00000135902	CHRND
ENSG00000204120	GIGYF2
ENSG00000077044	DGKD
ENSG00000243135	UGT1A3
ENSG00000242515	UGT1A10
ENSG00000072080	SPP2
ENSG00000157985	AGAP1
ENSG00000124831	LRRFIP1
ENSG00000132326	PER2
ENSG00000142327	RNPEPL1
ENSG00000130294	KIF1A
ENSG00000115677	HDLBP
ENSG00000188389	PDCD1
ENSG00000150995	ITPR1
ENSG00000196277	GRM7
ENSG00000196220	SRGAP3
ENSG00000168137	SETD5
ENSG00000156983	BRPF1
ENSG00000157087	ATP2B2
ENSG00000157103	SLC6A1
ENSG00000183960	KCNH8
ENSG00000144642	RBMS3
ENSG00000076242	MLH1
ENSG00000168356	SCN11A
ENSG00000168026	TTC21A
ENSG00000168036	CTNNB1
ENSG00000182606	TRAK1
ENSG00000181555	SETD2
ENSG00000173473	SMARCC1
ENSG00000164050	PLXNB1
ENSG00000198218	QRICH1
ENSG00000164068	RNF123
ENSG00000173540	GMPPB
ENSG00000188338	SLC38A3
ENSG00000164080	RAD54L2
ENSG00000163930	BAP1
ENSG00000010318	PHF7
ENSG00000163939	PBRM1
ENSG00000162267	ITIH3
ENSG00000157388	CACNA1D
ENSG00000157445	CACNA2D3
ENSG00000180376	CCDC66
ENSG00000163947	ARHGEF3
ENSG00000136068	FLNB
ENSG00000168306	ACOX2
ENSG00000144724	PTPRG
ENSG00000163638	ADAMTS9
ENSG00000172340	SUCLG2
ENSG00000144747	TMF1
ENSG00000114861	FOXP1
ENSG00000064225	ST3GAL6
ENSG00000036054	TBC1D23
ENSG00000176542	KIAA2018
ENSG00000151576	QTRTD1
ENSG00000144837	PLA1A
ENSG00000082701	GSK3B
ENSG00000173175	ADCY5
ENSG00000144908	ALDH1L1
ENSG00000114554	PLXNA1
ENSG00000114626	ABTB1
ENSG00000175792	RUVBL1
ENSG00000206384	COL6A6
ENSG00000154928	EPHB1
ENSG00000174579	MSL2
ENSG00000118007	STAG1
ENSG00000138231	DBR1
ENSG00000181322	NME9
ENSG00000163714	U2SURP
ENSG00000152952	PLOD2
ENSG00000152601	MBNL1
ENSG00000085276	MECOM
ENSG00000085274	MYNN
ENSG00000177565	TBL1XR1
ENSG00000171109	MFN1
ENSG00000114450	GNB4
ENSG00000181449	SOX2
ENSG00000161202	DVL3
ENSG00000114867	EIF4G1
ENSG00000156931	VPS8
ENSG00000090512	FETUB
ENSG00000127241	MASP1
ENSG00000145107	TM4SF19
ENSG00000159674	SPON2
ENSG00000109685	WHSC1
ENSG00000168826	ZBTB49
ENSG00000152969	JAKMIP1
ENSG00000170871	KIAA0232
ENSG00000237765	FAM200B
ENSG00000134962	KLB
ENSG00000121892	PDS5A
ENSG00000163288	GABRB1
ENSG00000145246	ATP10D
ENSG00000075539	FRYL
ENSG00000109189	USP46
ENSG00000109163	GNRHR
ENSG00000083896	YTHDC1
ENSG00000156140	ADAMTS3
ENSG00000132466	ANKRD17
ENSG00000079557	AFM
ENSG00000163625	WDFY3
ENSG00000163629	PTPN13
ENSG00000152583	SPARCL1
ENSG00000184305	CCSER1
ENSG00000138814	PPP3CA
ENSG00000188517	COL25A1
ENSG00000145362	ANK2
ENSG00000138653	NDST4
ENSG00000145388	METTL14
ENSG00000138688	KIAA1109
ENSG00000170917	NUDT6
ENSG00000151458	ANKRD50
ENSG00000196159	FAT4
ENSG00000164134	NAA15
ENSG00000183090	FREM3
ENSG00000151623	NR3C2
ENSG00000109686	SH3D19
ENSG00000120251	GRIA2
ENSG00000171509	RXFP1
ENSG00000137628	DDX60
ENSG00000109572	CLCN3
ENSG00000168538	TRAPPC11
ENSG00000083857	FAT1
ENSG00000073578	SDHA
ENSG00000249915	PDCD6
ENSG00000142319	SLC6A3
ENSG00000039139	DNAH5
ENSG00000038382	TRIO
ENSG00000150712	MTMR12
ENSG00000164190	NIPBL
ENSG00000164327	RICTOR
ENSG00000067248	DHX29
ENSG00000113595	TRIM23
ENSG00000112851	ERBB2IP
ENSG00000164347	GFM2
ENSG00000198780	FAM169A
ENSG00000113163	COL4A3BP
ENSG00000145703	IQGAP2
ENSG00000132842	AP3B1
ENSG00000164176	EDIL3
ENSG00000081189	MEF2C
ENSG00000164199	GPR98
ENSG00000175745	NR2F1
ENSG00000153922	CHD1
ENSG00000243414	TICAM2
ENSG00000092421	SEMA6A
ENSG00000155324	GRAMD3
ENSG00000072682	P4HA2
ENSG00000043143	JADE2
ENSG00000094880	CDC23
ENSG00000146006	LRRTM2
ENSG00000185129	PURA
ENSG00000239389	PCDHA13
ENSG00000187372	PCDHB13
ENSG00000145817	YIPF5
ENSG00000133710	SPINK5
ENSG00000155846	PPARGC1B
ENSG00000070808	CAMK2A
ENSG00000145907	G3BP1
ENSG00000155511	GRIA1
ENSG00000170234	PWWP2A
ENSG00000135083	CCNJL
ENSG00000118322	ATP10B
ENSG00000022355	GABRA1
ENSG00000113327	GABRG2
ENSG00000204764	RANBP17
ENSG00000072803	FBXW11
ENSG00000113734	BNIP1
ENSG00000113194	FAF2
ENSG00000169258	GPRIN1
ENSG00000048140	TSPAN17
ENSG00000165671	NSD1
ENSG00000169220	RGS14
ENSG00000131183	SLC34A1
ENSG00000198939	ZFP2
ENSG00000113262	GRM6
ENSG00000113300	CNOT6
ENSG00000095015	MAP3K1
ENSG00000124535	WRNIP1
ENSG00000137267	TUBB2A
ENSG00000137266	SLC22A23
ENSG00000111837	MAK
ENSG00000111859	NEDD9
ENSG00000112137	PHACTR1
ENSG00000008083	JARID2
ENSG00000137414	FAM8A1
ENSG00000165097	KDM1B
ENSG00000124532	MRS2
ENSG00000112294	ALDH5A1
ENSG00000124557	BTN1A1
ENSG00000204544	MUC21
ENSG00000204498	NFKBIL1
ENSG00000197283	SYNGAP1
ENSG00000065029	ZNF76
ENSG00000112053	SLC26A8
ENSG00000112078	KCTD20
ENSG00000065491	TBC1D22B
ENSG00000183826	BTBD9
ENSG00000156564	LRFN2
ENSG00000024048	UBR2
ENSG00000112640	PPP2R5D
ENSG00000112655	PTK7
ENSG00000112118	MCM3
ENSG00000151914	DST
ENSG00000118482	PHF3
ENSG00000135298	BAI3
ENSG00000079841	RIMS1
ENSG00000146247	PHIP
ENSG00000112742	TTK
ENSG00000135316	SYNCRIP
ENSG00000188994	ZNF292
ENSG00000112159	MDN1
ENSG00000112234	FBXL4
ENSG00000123552	USP45
ENSG00000118690	ARMC2
ENSG00000047932	GOPC
ENSG00000118518	RNF146
ENSG00000152894	PTPRK
ENSG00000196569	LAMA2
ENSG00000146378	TAAR2
ENSG00000118513	MYB
ENSG00000029363	BCLAF1
ENSG00000164506	STXBP5
ENSG00000131018	SYNE1
ENSG00000049618	ARID1B
ENSG00000184465	WDR27
ENSG00000184786	TCTE3
ENSG00000198719	DLL1
ENSG00000010818	HIVEP2
ENSG00000188191	PRKAR1B
ENSG00000164880	INTS1
ENSG00000002822	MAD1L1
ENSG00000182095	TNRC18
ENSG00000075624	ACTB
ENSG00000236609	ZNF853
ENSG00000005108	THSD7A
ENSG00000106511	MEOX2
ENSG00000071189	SNX13
ENSG00000048052	HDAC9
ENSG00000105926	MPP6
ENSG00000070882	OSBPL3
ENSG00000050344	NFE2L3
ENSG00000065883	CDK13
ENSG00000106571	GLI3
ENSG00000105953	OGDH
ENSG00000105968	H2AFV
ENSG00000179869	ABCA13
ENSG00000132434	LANCL2
ENSG00000158321	AUTS2
ENSG00000185274	WBSCR17
ENSG00000196313	POM121
ENSG00000170027	YWHAG
ENSG00000127955	GNAI1
ENSG00000019991	HGF
ENSG00000105784	RUNDC3B
ENSG00000127914	AKAP9
ENSG00000005981	ASB4
ENSG00000196367	TRRAP
ENSG00000198742	SMURF1
ENSG00000106290	TAF6
ENSG00000106333	PCOLCE
ENSG00000172354	GNB2
ENSG00000146830	GIGYF1
ENSG00000205277	MUC12
ENSG00000189056	RELN
ENSG00000005483	KMT2E
ENSG00000135250	SRPK2
ENSG00000091136	LAMB1
ENSG00000177683	THAP5
ENSG00000128590	DNAJB9
ENSG00000077063	CTTNBP2
ENSG00000008311	AASS
ENSG00000197157	SND1
ENSG00000128594	LRRC4
ENSG00000064419	TNPO3
ENSG00000128607	KLHDC10
ENSG00000091704	CPA1
ENSG00000128585	MKLN1
ENSG00000080802	CNOT4
ENSG00000157741	UBN2
ENSG00000157764	BRAF
ENSG00000127412	TRPV5
ENSG00000055130	CUL1
ENSG00000214022	REPIN1
ENSG00000171115	GIMAP8
ENSG00000055609	KMT2C
ENSG00000130226	DPP6
ENSG00000105993	DNAJB6
ENSG00000183117	CSMD1
ENSG00000091879	ANGPT2
ENSG00000104626	ERI1
ENSG00000183638	RP1L1
ENSG00000171044	XKR6
ENSG00000136573	BLK
ENSG00000136574	GATA4
ENSG00000104723	TUSC3
ENSG00000155975	VPS37A
ENSG00000129422	MTUS1
ENSG00000078674	PCM1
ENSG00000156011	PSD3
ENSG00000104613	INTS10
ENSG00000168487	BMP1
ENSG00000147459	DOCK5
ENSG00000015592	STMN4
ENSG00000104221	BRF2
ENSG00000147548	WHSC1L1
ENSG00000083168	KAT6A
ENSG00000253729	PRKDC
ENSG00000023287	RB1CC1
ENSG00000183729	NPBWR1
ENSG00000104388	RAB2A
ENSG00000171316	CHD7
ENSG00000180828	BHLHE22
ENSG00000147573	TRIM55
ENSG00000175073	VCPIP1
ENSG00000066777	ARFGEF1
ENSG00000040341	STAU2
ENSG00000164683	HEY1
ENSG00000164879	CA3
ENSG00000170289	CNGB3
ENSG00000104517	UBR5
ENSG00000169946	ZFPM2
ENSG00000120526	NUDCD1
ENSG00000147654	EBAG9
ENSG00000182197	EXT1
ENSG00000136960	ENPP2
ENSG00000176853	FAM91A1
ENSG00000147697	GSDMC
ENSG00000132294	EFR3A
ENSG00000184156	KCNQ3
ENSG00000167632	TRAPPC9
ENSG00000181790	BAI1
ENSG00000147813	NAPRT1
ENSG00000167700	MFSD3
ENSG00000107099	DOCK8
ENSG00000173253	DMRT2
ENSG00000080503	SMARCA2
ENSG00000080298	RFX3
ENSG00000107036	KIAA1432
ENSG00000120215	MLANA
ENSG00000147862	NFIB
ENSG00000164975	SNAPC3
ENSG00000164989	CCDC171
ENSG00000177076	ACER2
ENSG00000186803	IFNA10
ENSG00000107105	ELAVL2
ENSG00000198680	TUSC1
ENSG00000165271	NOL6
ENSG00000137073	UBAP2
ENSG00000165280	VCP
ENSG00000198853	RUSC2
ENSG00000185972	CCIN
ENSG00000137075	RNF38
ENSG00000196092	PAX5
ENSG00000083067	TRPM3
ENSG00000107372	ZFAND5
ENSG00000198963	RORB
ENSG00000119121	TRPM6
ENSG00000106829	TLE4
ENSG00000172159	FRMD3
ENSG00000106823	ECM2
ENSG00000197724	PHF2
ENSG00000185920	PTCH1
ENSG00000136932	C9orf156
ENSG00000095383	TBC1D2
ENSG00000136928	GABBR2
ENSG00000165029	ABCA1
ENSG00000148143	ZNF462
ENSG00000106927	AMBP
ENSG00000197958	RPL12
ENSG00000136854	STXBP1
ENSG00000136877	FPGS
ENSG00000167106	FAM102A
ENSG00000106976	DNM1
ENSG00000197694	SPTAN1
ENSG00000095319	NUP188
ENSG00000097007	ABL1
ENSG00000050555	LAMC3
ENSG00000126883	NUP214
ENSG00000125482	TTF1
ENSG00000160360	GPSM1
ENSG00000165689	SDCCAG3
ENSG00000148400	NOTCH1
ENSG00000176884	GRIN1
ENSG00000130653	PNPLA7
ENSG00000181090	EHMT1
ENSG00000148408	CACNA1B
ENSG00000015171	ZMYND11
ENSG00000151240	DIP2C
ENSG00000107929	LARP4B
ENSG00000198610	AKR1C4
ENSG00000134452	FBXO18
ENSG00000152465	NMT2
ENSG00000107611	CUBN
ENSG00000136738	STAM
ENSG00000180592	SKIDA1
ENSG00000095777	MYO3A
ENSG00000095787	WAC
ENSG00000197321	SVIL
ENSG00000198105	ZNF248
ENSG00000165733	BMS1
ENSG00000188611	ASAH2
ENSG00000177613	CSTF2T
ENSG00000108091	CCDC6
ENSG00000151150	ANK3
ENSG00000150347	ARID5B
ENSG00000183230	CTNNA3
ENSG00000138346	DNA2
ENSG00000107625	DDX50
ENSG00000107736	CDH23
ENSG00000214655	ZSWIM8
ENSG00000156650	KAT6B
ENSG00000156113	KCNMA1
ENSG00000138138	ATAD1
ENSG00000171862	PTEN
ENSG00000107854	TNKS2
ENSG00000095564	BTAF1
ENSG00000095464	PDE6C
ENSG00000107438	PDLIM1
ENSG00000095637	SORBS1
ENSG00000095713	CRTAC1
ENSG00000075891	PAX2
ENSG00000166167	BTRC
ENSG00000198728	LDB1
ENSG00000107882	SUFU
ENSG00000171206	TRIM8
ENSG00000148842	CNNM2
ENSG00000156395	SORCS3
ENSG00000148737	TCF7L2
ENSG00000119979	FAM45A
ENSG00000120008	WDR11
ENSG00000154493	C10orf90
ENSG00000185101	ANO9
ENSG00000177030	DEAF1
ENSG00000177697	CD151
ENSG00000214063	TSPAN4
ENSG00000117983	MUC5B
ENSG00000174672	BRSK2
ENSG00000070985	TRPM5
ENSG00000197790	OR52M1
ENSG00000205496	OR51A2
ENSG00000183269	OR52E8
ENSG00000166313	APBB1
ENSG00000175356	SCUBE2
ENSG00000184014	DENND5A
ENSG00000110321	EIF4G2
ENSG00000110328	GALNT18
ENSG00000133816	MICAL2
ENSG00000187079	TEAD1
ENSG00000188487	INSC
ENSG00000166833	NAV2
ENSG00000165970	SLC6A5
ENSG00000171714	ANO5
ENSG00000176148	TCP11L1
ENSG00000110422	HIPK3
ENSG00000121691	CAT
ENSG00000110436	SLC1A2
ENSG00000151348	EXT2
ENSG00000121671	CRY2
ENSG00000135365	PHF21A
ENSG00000172188	OR4C11
ENSG00000156575	PRG3
ENSG00000011347	SYT7
ENSG00000176485	PLA2G16
ENSG00000072518	MARK2
ENSG00000110583	NAA40
ENSG00000204710	SPDYC
ENSG00000142186	SCYL1
ENSG00000172818	OVOL1
ENSG00000254986	DPP3
ENSG00000182791	CCDC87
ENSG00000110066	SUV420H1
ENSG00000171067	C11orf24
ENSG00000162337	LRP5
ENSG00000162105	SHANK2
ENSG00000214530	STARD10
ENSG00000158636	C11orf30
ENSG00000165323	FAT3
ENSG00000166004	KIAA1731
ENSG00000134627	PIWIL4
ENSG00000087053	MTMR2
ENSG00000149972	CNTN5
ENSG00000023445	BIRC3
ENSG00000137675	MMP27
ENSG00000166266	CUL5
ENSG00000137634	NXPE4
ENSG00000160584	SIK3
ENSG00000168092	PAFAH1B2
ENSG00000177103	DSCAML1
ENSG00000118058	KMT2A
ENSG00000110395	CBL
ENSG00000235718	MFRP
ENSG00000137699	TRIM29
ENSG00000184232	OAF
ENSG00000149403	GRIK4
ENSG00000109927	TECTA
ENSG00000196248	OR10S1
ENSG00000149564	ESAM
ENSG00000165495	PKNOX2
ENSG00000134910	STT3A
ENSG00000134954	ETS1
ENSG00000010379	SLC6A13
ENSG00000151067	CACNA1C
ENSG00000111206	FOXM1
ENSG00000111642	CHD4
ENSG00000159335	PTMS
ENSG00000177675	CD163L1
ENSG00000166535	A2ML1
ENSG00000175899	A2M
ENSG00000070018	LRP6
ENSG00000273079	GRIN2B
ENSG00000111700	SLCO1B3
ENSG00000139116	KIF21A
ENSG00000185610	DBX2
ENSG00000079337	RAPGEF3
ENSG00000139620	KANSL2
ENSG00000129315	CCNT1
ENSG00000174243	DDX23
ENSG00000167548	KMT2D
ENSG00000167552	TUBA1A
ENSG00000066084	DIP2B
ENSG00000167767	KRT80
ENSG00000139631	CSAD
ENSG00000139572	GPR84
ENSG00000161638	ITGA5
ENSG00000123360	PDE1B
ENSG00000139613	SMARCC2
ENSG00000196531	NACA
ENSG00000123384	LRP1
ENSG00000135454	B4GALNT1
ENSG00000111012	CYP27B1
ENSG00000135655	USP15
ENSG00000153233	PTPRR
ENSG00000091039	OSBPL8
ENSG00000067715	SYT1
ENSG00000111052	LIN7A
ENSG00000182050	MGAT4C
ENSG00000075089	ACTR6
ENSG00000136021	SCYL2
ENSG00000120800	UTP20
ENSG00000074590	NUAK1
ENSG00000076555	ACACB
ENSG00000110921	MVK
ENSG00000111249	CUX2
ENSG00000173064	HECTD4
ENSG00000179295	PTPN11
ENSG00000135144	DTX1
ENSG00000111344	RASAL1
ENSG00000123066	MED13L
ENSG00000135090	TAOK3
ENSG00000176383	B3GNT4
ENSG00000139726	DENR
ENSG00000150967	ABCB9
ENSG00000060709	RIMBP2
ENSG00000183495	EP400
ENSG00000186452	TMPRSS12
ENSG00000196199	MPHOSPH8
ENSG00000032742	IFT88
ENSG00000182957	SPATA13
ENSG00000122026	RPL21
ENSG00000133083	DCLK1
ENSG00000133107	TRPC4
ENSG00000150893	FREM2
ENSG00000136169	SETDB2
ENSG00000136144	RCBTB1
ENSG00000102786	INTS6
ENSG00000165416	SUGT1
ENSG00000118946	PCDH17
ENSG00000165300	SLITRK5
ENSG00000179399	GPC5
ENSG00000152767	FARP1
ENSG00000213995	CARKD
ENSG00000198824	CHAMP1
ENSG00000253797	UTP14C
ENSG00000100888	CHD8
ENSG00000155465	SLC7A7
ENSG00000100897	DCAF11
ENSG00000092295	TGM1
ENSG00000092148	HECTD1
ENSG00000100852	ARHGAP5
ENSG00000165379	LRFN5
ENSG00000179454	KLHL28
ENSG00000185246	PRPF39
ENSG00000100503	NIN
ENSG00000100504	PYGL
ENSG00000198554	WDHD1
ENSG00000070367	EXOC5
ENSG00000165617	DACT1
ENSG00000072121	ZFYVE26
ENSG00000080815	PSEN1
ENSG00000133961	NUMB
ENSG00000119669	IRF2BPL
ENSG00000021645	NRXN3
ENSG00000100722	ZC3H14
ENSG00000165934	CPSF2
ENSG00000066455	GOLGA5
ENSG00000133958	UNC79
ENSG00000100697	DICER1
ENSG00000197102	DYNC1H1
ENSG00000198752	CDC42BPB
ENSG00000126214	KLC1
ENSG00000184887	BTBD6
ENSG00000179364	PACS2
ENSG00000166206	GABRB3
ENSG00000198838	RYR3
ENSG00000137801	THBS1
ENSG00000137843	PAK6
ENSG00000051180	RAD51
ENSG00000188277	C15orf62
ENSG00000103932	RPAP1
ENSG00000166887	VPS39
ENSG00000159433	STARD9
ENSG00000140326	CDAN1
ENSG00000140279	DUOX2
ENSG00000166147	FBN1
ENSG00000166477	LEO1
ENSG00000128833	MYO5C
ENSG00000197535	MYO5A
ENSG00000169856	ONECUT1
ENSG00000260916	CCPG1
ENSG00000181827	RFX7
ENSG00000128923	FAM63B
ENSG00000157483	MYO1E
ENSG00000128915	NARG2
ENSG00000103657	HERC1
ENSG00000157890	MEGF11
ENSG00000169032	MAP2K1
ENSG00000174442	ZWILCH
ENSG00000033800	PIAS1
ENSG00000175318	GRAMD2
ENSG00000140464	PML
ENSG00000140497	SCAMP2
ENSG00000169375	SIN3A
ENSG00000169752	NRG4
ENSG00000136371	MTHFS
ENSG00000169594	BNC1
ENSG00000183655	KLHL25
ENSG00000157823	AP3S2
ENSG00000185518	SV2B
ENSG00000173575	CHD2
ENSG00000182175	RGMA
ENSG00000154237	LRRK1
ENSG00000131873	CHSY1
ENSG00000166233	ARIH1
ENSG00000130731	C16orf13
ENSG00000196557	CACNA1H
ENSG00000167962	ZNF598
ENSG00000167978	SRRM2
ENSG00000188827	SLX4
ENSG00000005339	CREBBP
ENSG00000162104	ADCY9
ENSG00000102858	MGRN1
ENSG00000103184	SEC14L5
ENSG00000187555	USP7
ENSG00000183454	GRIN2A
ENSG00000103489	XYLT1
ENSG00000188215	DCUN1D3
ENSG00000090905	TNRC6A
ENSG00000197272	IL27
ENSG00000178188	SH2B1
ENSG00000196296	ATP2A1
ENSG00000102882	MAPK3
ENSG00000080603	SRCAP
ENSG00000099365	STX1B
ENSG00000069329	VPS35
ENSG00000102935	ZNF423
ENSG00000121281	ADCY7
ENSG00000087258	GNAO1
ENSG00000103034	NDRG4
ENSG00000125107	CNOT1
ENSG00000102974	CTCF
ENSG00000159753	RLTPR
ENSG00000132612	VPS4A
ENSG00000132604	TERF2
ENSG00000140836	ZFHX3
ENSG00000140945	CDH13
ENSG00000140950	TLDC1
ENSG00000131149	GSE1
ENSG00000154118	JPH3
ENSG00000167522	ANKRD11
ENSG00000197912	SPG7
ENSG00000159842	ABR
ENSG00000174231	PRPF8
ENSG00000167716	WDR81
ENSG00000127804	METTL16
ENSG00000083454	P2RX5
ENSG00000108523	RNF167
ENSG00000132535	DLG4
ENSG00000169992	NLGN2
ENSG00000132510	KDM6B
ENSG00000170004	CHD3
ENSG00000133026	MYH10
ENSG00000125414	MYH2
ENSG00000006740	ARHGAP44
ENSG00000141027	NCOR1
ENSG00000108557	RAI1
ENSG00000141127	PRPSAP2
ENSG00000034152	MAP2K3
ENSG00000004139	SARM1
ENSG00000087111	PIGS
ENSG00000007202	KIAA0100
ENSG00000176927	EFCAB5
ENSG00000108582	CPD
ENSG00000196712	NF1
ENSG00000108651	UTP6
ENSG00000176658	MYO1D
ENSG00000132141	CCT6B
ENSG00000005156	LIG3
ENSG00000141161	UNC45B
ENSG00000008838	MED24
ENSG00000131759	RARA
ENSG00000073584	SMARCE1
ENSG00000186832	KRT16
ENSG00000173801	JUP
ENSG00000131473	ACLY
ENSG00000168256	NKIRAS2
ENSG00000108773	KAT2A
ENSG00000108774	RAB5C
ENSG00000126561	STAT5A
ENSG00000198863	RUNDC1
ENSG00000012048	BRCA1
ENSG00000125319	C17orf53
ENSG00000013306	SLC25A39
ENSG00000161692	DBF4B
ENSG00000136448	NMT1
ENSG00000006062	MAP3K14
ENSG00000120088	CRHR1
ENSG00000120071	KANSL1
ENSG00000004897	CDC27
ENSG00000259207	ITGB3
ENSG00000064195	DLX3
ENSG00000005882	PDK2
ENSG00000015532	XYLT2
ENSG00000006283	CACNA1G
ENSG00000108848	LUC7L3
ENSG00000008294	SPAG9
ENSG00000153930	ANKFN1
ENSG00000136451	VEZF1
ENSG00000011143	MKS1
ENSG00000005381	MPO
ENSG00000108395	TRIM37
ENSG00000170836	PPM1D
ENSG00000108510	MED13
ENSG00000146872	TLK2
ENSG00000170921	TANC2
ENSG00000108592	FTSJ3
ENSG00000154229	PRKCA
ENSG00000197170	PSMD12
ENSG00000073350	LLGL2
ENSG00000181038	METTL23
ENSG00000167889	MGAT5B
ENSG00000187775	DNAH17
ENSG00000141582	CBX4
ENSG00000173821	RNF213
ENSG00000141564	RPTOR
ENSG00000169727	GPS1
ENSG00000169718	DUS1L
ENSG00000141526	SLC16A3
ENSG00000173482	PTPRM
ENSG00000168502	SOGA2
ENSG00000101745	ANKRD12
ENSG00000101752	MIB1
ENSG00000101782	RIOK3
ENSG00000134757	DSG3
ENSG00000141441	GAREM
ENSG00000197705	KLHL14
ENSG00000141431	ASXL3
ENSG00000152217	SETBP1
ENSG00000167216	KATNAL2
ENSG00000141646	SMAD4
ENSG00000196628	TCF4
ENSG00000099821	POLRMT
ENSG00000064687	ABCA7
ENSG00000115266	APC2
ENSG00000071564	TCF3
ENSG00000079313	REXO1
ENSG00000133243	BTBD2
ENSG00000065000	AP3D1
ENSG00000104885	DOT1L
ENSG00000129932	DOHH
ENSG00000161091	MFSD12
ENSG00000167674	HDGFRP2
ENSG00000127663	KDM4B
ENSG00000142303	ADAMTS10
ENSG00000080573	COL5A3
ENSG00000127616	SMARCA4
ENSG00000196361	ELAVL3
ENSG00000188033	ZNF490
ENSG00000160877	NACC1
ENSG00000132024	CC2D1A
ENSG00000072071	LPHN1
ENSG00000074181	NOTCH3
ENSG00000160111	CPAMD8
ENSG00000099331	MYO9B
ENSG00000130300	PLVAP
ENSG00000130303	BST2
ENSG00000105647	PIK3R2
ENSG00000216490	IFI30
ENSG00000005007	UPF1
ENSG00000130287	NCAN
ENSG00000105186	ANKRD27
ENSG00000153879	CEBPG
ENSG00000105675	ATP4A
ENSG00000105672	ETV2
ENSG00000196218	RYR1
ENSG00000130402	ACTN4
ENSG00000182472	CAPN12
ENSG00000183760	PAPL
ENSG00000130758	MAP3K10
ENSG00000167601	AXL
ENSG00000105409	ATP1A3
ENSG00000079432	CIC
ENSG00000011485	PPP5C
ENSG00000130749	ZC3H4
ENSG00000105373	GLTSCR2
ENSG00000142235	LMTK3
ENSG00000105538	RASIP1
ENSG00000169169	CPT1C
ENSG00000105379	ETFB
ENSG00000142556	ZNF614
ENSG00000088038	CNOT3
ENSG00000160469	BRSK1
ENSG00000131864	USP29
ENSG00000130724	CHMP2A
ENSG00000101266	CSNK2A1
ENSG00000244588	RAD21L1
ENSG00000196209	SIRPB2
ENSG00000125780	TGM3
ENSG00000088854	C20orf194
ENSG00000149451	ADAM33
ENSG00000101290	CDS2
ENSG00000101292	PROKR2
ENSG00000125772	GPCPD1
ENSG00000125848	FLRT3
ENSG00000125851	PCSK2
ENSG00000132669	RIN2
ENSG00000101004	NINL
ENSG00000149599	DUSP15
ENSG00000101337	TM9SF4
ENSG00000171456	ASXL1
ENSG00000125965	GDF5
ENSG00000244462	RBM12
ENSG00000170471	RALGAPB
ENSG00000183798	EMILIN3
ENSG00000132823	OSER1
ENSG00000080189	SLC35C2
ENSG00000124198	ARFGEF2
ENSG00000124201	ZNFX1
ENSG00000158445	KCNB1
ENSG00000042062	FAM65C
ENSG00000101126	ADNP
ENSG00000087460	GNAS
ENSG00000130699	TAF4
ENSG00000101182	PSMA7
ENSG00000101191	DIDO1
ENSG00000075043	KCNQ2
ENSG00000101210	EEF1A2
ENSG00000155304	HSPA13
ENSG00000156239	N6AMT1
ENSG00000198862	LTN1
ENSG00000171189	GRIK1
ENSG00000156304	SCAF4
ENSG00000142207	URB1
ENSG00000205726	ITSN1
ENSG00000159256	MORC3
ENSG00000157540	DYRK1A
ENSG00000157554	ERG
ENSG00000185658	BRWD1
ENSG00000171587	DSCAM
ENSG00000177398	UMODL1
ENSG00000160179	ABCG1
ENSG00000142178	SIK1
ENSG00000160218	TRAPPC10
ENSG00000141959	PFKL
ENSG00000160226	C21orf2
ENSG00000160305	DIP2A
ENSG00000198062	POTEH
ENSG00000177663	IL17RA
ENSG00000099954	CECR2
ENSG00000070413	DGCR2
ENSG00000099889	ARVCF
ENSG00000099940	SNAP29
ENSG00000099949	LZTR1
ENSG00000100038	TOP3B
ENSG00000100014	SPECC1L
ENSG00000100170	SLC5A1
ENSG00000100345	MYH9
ENSG00000133466	C1QTNF6
ENSG00000213923	CSNK1E
ENSG00000100346	CACNA1I
ENSG00000100354	TNRC6B
ENSG00000100359	SGSM3
ENSG00000100393	EP300
ENSG00000100401	RANGAP1
ENSG00000188064	WNT7B
ENSG00000075275	CELSR1
ENSG00000100239	PPP6R2
ENSG00000169100	SLC25A6
ENSG00000073464	CLCN4
ENSG00000101958	GLRA2
ENSG00000102010	BMX
ENSG00000169906	S100G
ENSG00000008086	CDKL5
ENSG00000131828	PDHA1
ENSG00000177189	RPS6KA3
ENSG00000165186	PTCHD1
ENSG00000123131	PRDX4
ENSG00000215301	DDX3X
ENSG00000147044	CASK
ENSG00000147050	KDM6A
ENSG00000102100	SLC35A2
ENSG00000196998	WDR45
ENSG00000189369	GSPT2
ENSG00000124313	IQSEC2
ENSG00000169188	APEX2
ENSG00000155659	VSIG4
ENSG00000147133	TAF1
ENSG00000085224	ATRX
ENSG00000165288	BRWD3
ENSG00000133138	TBC1D8B
ENSG00000147223	RIPPLY1
ENSG00000077279	DCX
ENSG00000101901	ALG13
ENSG00000101856	PGRMC1
ENSG00000125351	UPF3B
ENSG00000125676	THOC2
ENSG00000130821	SLC6A8
ENSG00000198910	L1CAM
ENSG00000169057	MECP2
ENSG00000196924	FLNA
ENSG00000203879	GDI1
ENSG00000158828	PINK1
ENSG00000138041	SMEK2
ENSG00000115593	SMYD1
ENSG00000198586	TLK1
ENSG00000003393	ALS2
ENSG00000114166	KAT2B
ENSG00000164399	IL3
ENSG00000277075	HIST1H2AE
ENSG00000273983	HIST1H3G
ENSG00000118412	CASP8AP2
ENSG00000168077	SCARA3
ENSG00000196876	SCN8A
ENSG00000172915	NBEA
ENSG00000140511	HAPLN3
ENSG00000138834	MAPK8IP3
ENSG00000141503	MINK1
ENSG00000005955	GGNBP2
ENSG00000161326	DUSP14
ENSG00000105663	KMT2B
ENSG00000183103	LYPD4
ENSG00000166157	TPTE
ENSG00000251322	SHANK3
ENSG00000215764	KIR2DL2
ENSG00000204648	SSX9

## Sheet: Table 3
Table 3: GO terms of CHD genes (Biological Process dataset)
GO biological process terms	No. of Total genes	No. of CHD genes	FDR
positive regulation of tolerance induction to self antigen (GO:0002651)	1	1	0.519
regulation of tolerance induction to self antigen (GO:0002649)	1	1	0.519
ectoderm and mesoderm interaction (GO:0007499)	1	1	0.519
negative regulation of citrulline biosynthetic process (GO:1903249)	1	1	0.518
regulation of citrulline biosynthetic process (GO:1903248)	1	1	0.518
negative regulation of ATP citrate synthase activity (GO:2000984)	1	1	0.518
regulation of ATP citrate synthase activity (GO:2000983)	1	1	0.518
positive regulation of cytosolic calcium ion concentration involved in egg activation (GO:0060470)	1	1	0.517
glial cell fate determination (GO:0007403)	1	1	0.517
positive regulation of sterol import (GO:2000911)	1	1	0.517
pyrimidine deoxyribonucleoside catabolic process (GO:0046127)	1	1	0.517
determination of stomach left/right asymmetry (GO:0071909)	1	1	0.516
determination of intestine left/right asymmetry (GO:0071908)	1	1	0.516
positive regulation of neutrophil differentiation (GO:0045660)	1	1	0.516
UMP catabolic process (GO:0046050)	1	1	0.516
negative regulation of synaptic vesicle clustering (GO:2000808)	1	1	0.515
CMP metabolic process (GO:0046035)	1	1	0.515
histone H2B conserved C-terminal lysine ubiquitination (GO:0071894)	1	1	0.515
cell proliferation in bone marrow (GO:0071838)	1	1	0.515
regulation of melanosome organization (GO:1903056)	1	1	0.514
thigmotaxis (GO:0001966)	1	1	0.514
metanephric distal tubule morphogenesis (GO:0072287)	1	1	0.514
negative regulation of glial cell-derived neurotrophic factor receptor signaling pathway involved in ureteric bud formation (GO:2000734)	1	1	0.514
regulation of glial cell-derived neurotrophic factor receptor signaling pathway involved in ureteric bud formation (GO:2000733)	1	1	0.513
negative regulation of cardiac vascular smooth muscle cell differentiation (GO:2000723)	1	1	0.513
negative regulation of fibroblast growth factor receptor signaling pathway involved in ureteric bud formation (GO:2000703)	1	1	0.513
regulation of fibroblast growth factor receptor signaling pathway involved in ureteric bud formation (GO:2000702)	1	1	0.512
regulation of angiotensin-activated signaling pathway (GO:0110061)	2	2	0.107
negative regulation of growth hormone secretion (GO:0060125)	1	1	0.512
vestibular receptor cell stereocilium organization (GO:0060121)	1	1	0.512
negative regulation of cell proliferation involved in mesonephros development (GO:2000607)	1	1	0.512
regulation of cell proliferation involved in mesonephros development (GO:2000606)	1	1	0.511
positive regulation of IP-10 production (GO:0071660)	1	1	0.511
negative regulation of collagen binding (GO:0033342)	1	1	0.511
extraction of mislocalized protein from mitochondrial outer membrane (GO:0140570)	1	1	0.511
negative regulation of microtubule motor activity (GO:2000575)	1	1	0.51
cell surface bile acid receptor signaling pathway (GO:0038184)	1	1	0.51
negative regulation of cellular amine catabolic process (GO:0033242)	1	1	0.51
regulation of cellular amine catabolic process (GO:0033241)	1	1	0.51
gastrin-induced gastric acid secretion (GO:0001698)	1	1	0.509
response to environmental enrichment (GO:0090648)	1	1	0.509
mRNA cleavage involved in gene silencing by siRNA (GO:0090625)	1	1	0.509
positive regulation of astrocyte chemotaxis (GO:2000464)	1	1	0.509
aspartyl-tRNA aminoacylation (GO:0006422)	1	1	0.508
cholangiocyte proliferation (GO:1990705)	1	1	0.508
cannabinoid biosynthetic process (GO:1901696)	1	1	0.508
sebum secreting cell proliferation (GO:1990654)	1	1	0.508
positive regulation of hematopoietic stem cell differentiation (GO:1902038)	1	1	0.507
CMP catabolic process (GO:0006248)	1	1	0.507
thymidine catabolic process (GO:0006214)	1	1	0.507
positive regulation of telomeric RNA transcription from RNA pol II promoter (GO:1901582)	1	1	0.507
negative regulation of telomeric RNA transcription from RNA pol II promoter (GO:1901581)	1	1	0.506
regulation of telomeric RNA transcription from RNA pol II promoter (GO:1901580)	1	1	0.506
establishment of protein localization to juxtaparanode region of axon (GO:0071206)	1	1	0.506
positive regulation of norepinephrine uptake (GO:0051623)	1	1	0.506
regulation of planar cell polarity pathway involved in neural tube closure (GO:2000167)	1	1	0.505
modification of synaptic structure, modulating synaptic transmission (GO:0099564)	1	1	0.505
thermosensory behavior (GO:0040040)	1	1	0.505
negative regulation of pentose-phosphate shunt (GO:1905856)	1	1	0.505
retinoic acid receptor signaling pathway involved in somitogenesis (GO:0090242)	1	1	0.504
peptidyl-lysine butyrylation (GO:0140067)	1	1	0.504
peptidyl-lysine crotonylation (GO:0140066)	1	1	0.504
negative regulation of cortisol secretion (GO:0051463)	1	1	0.504
corticotropin secretion (GO:0051458)	1	1	0.503
regulation of SA node cell action potential (GO:0098907)	3	3	0.0173
response to cytochalasin B (GO:1901328)	1	1	0.503
positive regulation of collateral sprouting of injured axon (GO:0048694)	1	1	0.503
regulation of collateral sprouting of injured axon (GO:0048693)	1	1	0.503
positive regulation of axon extension involved in regeneration (GO:0048691)	1	1	0.502
positive regulation of sprouting of injured axon (GO:0048687)	1	1	0.502
positive regulation of membrane depolarization during cardiac muscle cell action potential (GO:1900827)	1	1	0.502
negative regulation of synaptic transmission, cholinergic (GO:0032223)	1	1	0.502
positive regulation of polysome binding (GO:1905698)	1	1	0.502
regulation of transcription from RNA polymerase II promoter in response to DNA damage (GO:1990248)	1	1	0.501
positive regulation of protein homodimerization activity (GO:0090073)	1	1	0.501
negative regulation of cardiac chamber formation (GO:1901211)	1	1	0.501
regulation of cardiac chamber formation (GO:1901210)	1	1	0.501
negative regulation of heart looping (GO:1901208)	1	1	0.5
regulation of heart looping (GO:1901207)	2	2	0.107
trehalose metabolism in response to stress (GO:0070413)	1	1	0.5
negative regulation of the force of heart contraction (GO:0098736)	1	1	0.5
epithelial cell apoptotic process involved in palatal shelf morphogenesis (GO:1990134)	1	1	0.5
maturation of 5S rRNA (GO:0000481)	1	1	0.499
enzyme-directed rRNA 2'-O-methylation (GO:0000453)	1	1	0.499
peptidyl-histidine dephosphorylation (GO:0035971)	1	1	0.499
benzylpenicillin metabolic process (GO:1901086)	1	1	0.499
guanosine-containing compound metabolic process (GO:1901068)	1	1	0.498
negative regulation of leukocyte adhesion to arterial endothelial cell (GO:1904998)	1	1	0.498
positive regulation of viral translation (GO:1904973)	1	1	0.498
regulation of viral translation (GO:1904971)	1	1	0.498
light adaption (GO:0036367)	1	1	0.497
regulation of protein heterodimerization activity (GO:0043497)	1	1	0.497
dihydrolipoamide metabolic process (GO:0051068)	1	1	0.497
acetoacetic acid metabolic process (GO:0043438)	1	1	0.497
inferior endocardial cushion morphogenesis (GO:1905317)	1	1	0.496
negative regulation of cardiac myofibril assembly (GO:1905305)	1	1	0.496
regulation of cardiac myofibril assembly (GO:1905304)	1	1	0.496
mitochondrial threonyl-tRNA aminoacylation (GO:0070159)	1	1	0.496
negative regulation of mitochondrial translation (GO:0070130)	1	1	0.495
swimming behavior (GO:0036269)	1	1	0.495
swimming (GO:0036268)	1	1	0.495
memory T cell differentiation (GO:0043379)	1	1	0.495
T-helper 17 cell chemotaxis (GO:0035705)	1	1	0.495
negative regulation of eosinophil degranulation (GO:0043310)	1	1	0.494
peptidyl-lysine propionylation (GO:0061921)	1	1	0.494
positive regulation of lysosomal protein catabolic process (GO:1905167)	3	3	0.0173
negative regulation of RNA-directed 5'-3' RNA polymerase activity (GO:1900260)	1	1	0.494
regulation of RNA-directed 5'-3' RNA polymerase activity (GO:1900259)	1	1	0.494
positive regulation of anterograde axonal transport of mitochondrion (GO:0061881)	1	1	0.493
regulation of anterograde axonal transport of mitochondrion (GO:0061880)	1	1	0.493
positive regulation of hepatic stellate cell migration (GO:0061870)	1	1	0.493
phosphatidylinositol catabolic process (GO:0031161)	1	1	0.493
positive regulation of myosin-light-chain-phosphatase activity (GO:0035508)	1	1	0.492
beta-lactam antibiotic metabolic process (GO:0030653)	1	1	0.492
positive regulation of oligodendrocyte apoptotic process (GO:1900143)	1	1	0.492
pyrimidine ribonucleoside monophosphate catabolic process (GO:0009175)	1	1	0.492
tyrosine transport (GO:0015828)	1	1	0.491
endothelin maturation (GO:0034959)	1	1	0.491
negative regulation of arginine catabolic process (GO:1900082)	1	1	0.491
regulation of arginine catabolic process (GO:1900081)	1	1	0.491
positive regulation of neuromuscular synaptic transmission (GO:1900075)	1	1	0.491
regulation of neuromuscular synaptic transmission (GO:1900073)	1	1	0.49
guanosine metabolic process (GO:0008617)	1	1	0.49
positive regulation of voltage-gated potassium channel activity involved in atrial cardiac muscle cell action potential repolarization (GO:1903954)	1	1	0.49
regulation of voltage-gated potassium channel activity involved in atrial cardiac muscle cell action potential repolarization (GO:1903952)	1	1	0.49
mannitol transport (GO:0015797)	1	1	0.489
glucuronoside transport (GO:0015779)	1	1	0.489
formate transport (GO:0015724)	1	1	0.489
bilirubin transport (GO:0015723)	1	1	0.489
arsenite transport (GO:0015700)	1	1	0.488
DNA-templated viral transcription (GO:0039695)	1	1	0.488
calcitonin catabolic process (GO:0010816)	1	1	0.488
substance P catabolic process (GO:0010814)	1	1	0.488
positive regulation of aorta morphogenesis (GO:1903849)	1	1	0.487
regulation of aorta morphogenesis (GO:1903847)	1	1	0.487
mercury ion transport (GO:0015694)	1	1	0.487
negative regulation of protein localization to lysosome (GO:0150033)	1	1	0.487
oxalic acid secretion (GO:0046724)	1	1	0.487
GDP-L-fucose salvage (GO:0042352)	1	1	0.486
penicillin metabolic process (GO:0042316)	1	1	0.486
negative regulation of iodide transmembrane transport (GO:1904213)	1	1	0.486
regulation of iodide transmembrane transport (GO:1904212)	1	1	0.486
adaptation of rhodopsin mediated signaling (GO:0016062)	1	1	0.485
negative regulation of iodide transport (GO:1904202)	1	1	0.485
regulation of iodide transport (GO:1904201)	1	1	0.485
glycolysis from storage polysaccharide through glucose-1-phosphate (GO:0093001)	1	1	0.485
positive regulation of cardiac conduction (GO:1903781)	1	1	0.485
endocardial cushion cell development (GO:0061444)	1	1	0.484
uterine gland development (GO:1903709)	1	1	0.484
post-embryonic forelimb morphogenesis (GO:0035128)	1	1	0.484
post-embryonic limb morphogenesis (GO:0035127)	1	1	0.484
post-embryonic appendage morphogenesis (GO:0035120)	1	1	0.483
cell migration involved in coronary vasculogenesis (GO:0060980)	1	1	0.483
sinoatrial node cell fate commitment (GO:0060930)	1	1	0.483
atrioventricular node cell fate commitment (GO:0060929)	1	1	0.483
cardiac pacemaker cell fate commitment (GO:0060927)	2	2	0.107
positive regulation of granulosa cell proliferation (GO:1904197)	1	1	0.482
regulation of granulosa cell proliferation (GO:1904195)	1	1	0.482
negative regulation of cholangiocyte apoptotic process (GO:1904193)	1	1	0.482
regulation of cholangiocyte apoptotic process (GO:1904192)	1	1	0.482
cardiac cell fate specification (GO:0060912)	1	1	0.482
positive regulation of cholesterol import (GO:1904109)	1	1	0.481
tarsal gland development (GO:1903699)	1	1	0.481
canonical Wnt signaling pathway involved in positive regulation of cardiac outflow tract cell proliferation (GO:0061324)	1	1	0.481
venous endothelial cell differentiation (GO:0060843)	1	1	0.481
negative regulation of canonical Wnt signaling pathway involved in neural plate anterior/posterior pattern formation (GO:0060829)	1	1	0.48
regulation of canonical Wnt signaling pathway involved in neural plate anterior/posterior pattern formation (GO:0060827)	1	1	0.48
positive regulation of cholangiocyte proliferation (GO:1904056)	2	2	0.106
regulation of adenylate cyclase activity involved in G protein-coupled receptor signaling pathway (GO:0010578)	1	1	0.48
negative regulation of sebum secreting cell proliferation (GO:1904003)	1	1	0.48
regulation of sebum secreting cell proliferation (GO:1904002)	1	1	0.48
cellular response to cytochalasin B (GO:0072749)	1	1	0.479
epidermal cell division (GO:0010481)	1	1	0.479
negative regulation of mitotic cell cycle, embryonic (GO:0045976)	2	2	0.106
positive regulation of translation, ncRNA-mediated (GO:0045975)	1	1	0.479
Okazaki fragment processing involved in mitotic DNA replication (GO:1903461)	1	1	0.479
neuronal-glial interaction involved in hindbrain glial-mediated radial cell migration (GO:0021944)	1	1	0.478
mitochondrial tRNA 3'-trailer cleavage, endonucleolytic (GO:0072684)	1	1	0.478
atrial septum secundum morphogenesis (GO:0003290)	2	2	0.106
Notch signaling pathway involved in regulation of secondary heart field cardioblast proliferation (GO:0003270)	1	1	0.478
negative regulation of cell proliferation involved in heart valve morphogenesis (GO:0003252)	2	2	0.106
positive regulation of cell proliferation involved in heart valve morphogenesis (GO:0003251)	1	1	0.478
regulation of cell proliferation involved in heart valve morphogenesis (GO:0003250)	3	3	0.0172
right ventricular compact myocardium morphogenesis (GO:0003226)	1	1	0.478
left ventricular cardiac muscle tissue morphogenesis (GO:0003220)	2	2	0.106
female gonad morphogenesis (GO:0061040)	1	1	0.477
coronary sinus valve morphogenesis (GO:0003182)	1	1	0.477
coronary sinus valve development (GO:0003178)	1	1	0.477
visceral muscle development (GO:0007522)	1	1	0.477
positive regulation of ureteric bud formation (GO:0072107)	4	3	0.0278
regulation of ureteric bud formation (GO:0072106)	4	3	0.0278
regulation of mesonephros development (GO:0061217)	4	3	0.0277
atrioventricular node development (GO:0003162)	7	5	0.00121
zygotic specification of dorsal/ventral axis (GO:0007352)	3	2	0.148
vagus nerve development (GO:0021564)	3	2	0.148
positive regulation of cardiac muscle myoblast proliferation (GO:0110024)	3	2	0.148
regulation of cardiac muscle myoblast proliferation (GO:0110022)	3	2	0.148
ubiquitin-dependent protein catabolic process via the N-end rule pathway (GO:0071596)	3	2	0.147
membrane depolarization during atrial cardiac muscle cell action potential (GO:0098912)	3	2	0.147
receptor-mediated endocytosis involved in cholesterol transport (GO:0090118)	3	2	0.147
positive regulation of connective tissue replacement (GO:1905205)	3	2	0.147
midbrain morphogenesis (GO:1904693)	3	2	0.147
chemoattraction of axon (GO:0061642)	3	2	0.147
cardiac vascular smooth muscle cell development (GO:0060948)	3	2	0.147
positive regulation of cell communication by electrical coupling (GO:0010650)	3	2	0.147
regulation of cholangiocyte proliferation (GO:1904054)	3	2	0.146
negative regulation of growth rate (GO:0045967)	3	2	0.146
septum secundum development (GO:0003285)	3	2	0.146
positive regulation of the force of heart contraction (GO:0098735)	5	3	0.0398
positive regulation of retinoic acid receptor signaling pathway (GO:0048386)	5	3	0.0397
positive regulation of protein catabolic process in the vacuole (GO:1904352)	5	3	0.0397
tricuspid valve morphogenesis (GO:0003186)	5	3	0.0396
positive regulation of B cell tolerance induction (GO:0002663)	2	1	0.615
regulation of B cell tolerance induction (GO:0002661)	2	1	0.615
regulation of T cell antigen processing and presentation (GO:0002625)	2	1	0.615
beta-alanine biosynthetic process (GO:0019483)	2	1	0.615
postganglionic parasympathetic fiber development (GO:0021784)	2	1	0.614
endodermal cell fate determination (GO:0007493)	2	1	0.614
regulation of systemic arterial blood pressure by atrial natriuretic peptide (GO:0003050)	2	1	0.614
bronchus morphogenesis (GO:0060434)	2	1	0.614
lymph circulation (GO:0003017)	2	1	0.613
uridine metabolic process (GO:0046108)	2	1	0.613
establishment or maintenance of cell polarity regulating cell shape (GO:0071963)	2	1	0.613
pro-T cell differentiation (GO:0002572)	2	1	0.613
vagus nerve morphogenesis (GO:0021644)	2	1	0.612
positive regulation of dipeptide transport (GO:2000880)	2	1	0.612
positive regulation of oligopeptide transport (GO:2000878)	2	1	0.612
positive regulation of aldosterone secretion (GO:2000860)	2	1	0.612
positive regulation of mineralocorticoid secretion (GO:2000857)	2	1	0.611
positive regulation of testosterone secretion (GO:2000845)	2	1	0.611
regulation of testosterone secretion (GO:2000843)	2	1	0.611
positive regulation of cytotoxic T cell differentiation (GO:0045585)	2	1	0.611
DNA replication, Okazaki fragment processing (GO:0033567)	2	1	0.61
vitellogenesis (GO:0007296)	4	2	0.195
sebaceous gland cell differentiation (GO:0001949)	2	1	0.61
metanephric proximal tubule development (GO:0072237)	2	1	0.61
cell-cell signaling involved in metanephros development (GO:0072204)	2	1	0.61
positive regulation of transcription from RNA polymerase II promoter involved in smooth muscle cell differentiation (GO:2000721)	2	1	0.609
negative regulation of eosinophil activation (GO:1902567)	2	1	0.609
positive regulation of protein linear polyubiquitination (GO:1902530)	2	1	0.609
regulation of protein linear polyubiquitination (GO:1902528)	2	1	0.609
positive regulation of histone H2B ubiquitination (GO:2001168)	4	2	0.195
positive regulation of histone H3-K79 methylation (GO:2001162)	2	1	0.609
positive regulation of dipeptide transmembrane transport (GO:2001150)	2	1	0.608
regulation of dipeptide transmembrane transport (GO:2001148)	2	1	0.608
common-partner SMAD protein phosphorylation (GO:0007182)	6	3	0.0542
regulation of cellular response to X-ray (GO:2000683)	2	1	0.608
trophectodermal cellular morphogenesis (GO:0001831)	2	1	0.608
regulation of angiotensin metabolic process (GO:0060177)	2	1	0.607
nephrogenic mesenchyme morphogenesis (GO:0072134)	2	1	0.607
type IV hypersensitivity (GO:0001806)	2	1	0.607
microtubule-based peroxisome localization (GO:0060152)	2	1	0.607
peroxisome localization (GO:0060151)	2	1	0.606
ureteric peristalsis (GO:0072105)	2	1	0.606
inner ear receptor cell fate commitment (GO:0060120)	4	2	0.195
vestibular receptor cell morphogenesis (GO:0060116)	2	1	0.606
negative regulation of transforming growth factor beta2 production (GO:0032912)	2	1	0.606
nuclear protein quality control by the ubiquitin-proteasome system (GO:0071630)	2	1	0.605
regulation of cell proliferation involved in outflow tract morphogenesis (GO:1901963)	2	1	0.605
positive regulation of anterograde dense core granule transport (GO:1901953)	2	1	0.605
regulation of anterograde dense core granule transport (GO:1901951)	2	1	0.605
positive regulation of tongue muscle cell differentiation (GO:2001037)	2	1	0.604
regulation of tongue muscle cell differentiation (GO:2001035)	2	1	0.604
regulation of collagen binding (GO:0033341)	2	1	0.604
extraction of mislocalized protein from membrane (GO:0140568)	2	1	0.604
immunological memory formation process (GO:0090715)	2	1	0.603
immunological memory process (GO:0090713)	2	1	0.603
renal outer medulla development (GO:0072054)	2	1	0.603
renal inner medulla development (GO:0072053)	2	1	0.603
acetylcholine catabolic process (GO:0006581)	2	1	0.602
glycine catabolic process (GO:0006546)	4	2	0.195
cementum mineralization (GO:0071529)	2	1	0.602
abortive mitotic cell cycle (GO:0033277)	2	1	0.602
positive regulation of cell communication by electrical coupling involved in cardiac conduction (GO:1901846)	2	1	0.602
positive regulation of hematopoietic stem cell migration (GO:2000473)	2	1	0.602
regulation of hematopoietic stem cell migration (GO:2000471)	2	1	0.601
regulation of astrocyte chemotaxis (GO:2000458)	2	1	0.601
positive regulation of CD8-positive, alpha-beta T cell extravasation (GO:2000451)	2	1	0.601
negative regulation of apoptotic process involved in outflow tract morphogenesis (GO:1902257)	2	1	0.601
positive regulation of T cell extravasation (GO:2000409)	2	1	0.6
positive regulation of connective tissue growth factor production (GO:0032723)	2	1	0.6
negative regulation of interleukin-23 production (GO:0032707)	2	1	0.6
positive regulation of cardioblast differentiation (GO:0051891)	6	3	0.0541
tryptophanyl-tRNA aminoacylation (GO:0006436)	2	1	0.6
extraocular skeletal muscle development (GO:0002074)	4	2	0.195
isoleucyl-tRNA aminoacylation (GO:0006428)	2	1	0.599
rRNA export from nucleus (GO:0006407)	2	1	0.599
cellular response to cycloheximide (GO:0071409)	4	2	0.195
cellular response to high density lipoprotein particle stimulus (GO:0071403)	2	1	0.599
trehalose metabolic process (GO:0005991)	2	1	0.599
negative regulation of histone deacetylase activity (GO:1901726)	2	1	0.598
oocyte growth (GO:0001555)	2	1	0.598
mitochondrial tRNA pseudouridine synthesis (GO:0070902)	2	1	0.598
acetylcholine catabolic process in synaptic cleft (GO:0001507)	2	1	0.598
regulation of extrathymic T cell differentiation (GO:0033082)	2	1	0.598
DNA replication proofreading (GO:0045004)	2	1	0.597
cellular response to magnetism (GO:0071259)	2	1	0.597
uridine catabolic process (GO:0006218)	2	1	0.597
uracil catabolic process (GO:0006212)	2	1	0.597
regulation of norepinephrine uptake (GO:0051621)	2	1	0.596
negative regulation of cell proliferation involved in heart morphogenesis (GO:2000137)	4	2	0.194
polar body extrusion after meiotic divisions (GO:0040038)	4	2	0.194
dAMP biosynthetic process (GO:0006170)	2	1	0.596
negative regulation of keratinocyte migration (GO:0051548)	2	1	0.596
positive regulation of immune complex clearance by monocytes and macrophages (GO:0090265)	2	1	0.596
centrosome-templated microtubule nucleation (GO:0090222)	2	1	0.595
canonical Wnt signaling pathway involved in regulation of cell proliferation (GO:0044340)	4	2	0.194
canonical Wnt signaling pathway involved in negative regulation of apoptotic process (GO:0044336)	2	1	0.595
canonical Wnt signaling pathway involved in neural crest cell differentiation (GO:0044335)	2	1	0.595
canonical Wnt signaling pathway involved in positive regulation of epithelial to mesenchymal transition (GO:0044334)	2	1	0.595
positive regulation of aldosterone biosynthetic process (GO:0032349)	2	1	0.594
positive regulation of aldosterone metabolic process (GO:0032346)	2	1	0.594
positive regulation of determination of dorsal identity (GO:2000017)	2	1	0.594
N-acetylglucosamine biosynthetic process (GO:0006045)	2	1	0.594
positive regulation of mesodermal cell differentiation (GO:1905772)	2	1	0.594
positive regulation of transforming growth factor beta activation (GO:1901390)	2	1	0.593
retrograde trans-synaptic signaling by nitric oxide (GO:0098924)	2	1	0.593
retrograde trans-synaptic signaling by soluble gas (GO:0098923)	2	1	0.593
regulation of atrial cardiac muscle cell action potential (GO:0098910)	4	2	0.194
auditory receptor cell fate commitment (GO:0009912)	4	2	0.194
mitochondrial membrane fission (GO:0090149)	2	1	0.593
central nervous system myelin maintenance (GO:0032286)	4	2	0.194
regulation of polysome binding (GO:1905696)	2	1	0.592
inactivation of MAPKK activity (GO:0051389)	2	1	0.592
negative regulation of DNA methylation (GO:1905642)	2	1	0.592
regulation of dipeptide transport (GO:0090089)	2	1	0.592
regulation of oligopeptide transport (GO:0090088)	2	1	0.591
antibiotic metabolic process (GO:0016999)	2	1	0.591
astrocyte-dopaminergic neuron signaling (GO:0036520)	2	1	0.591
serotonergic neuron axon guidance (GO:0036515)	2	1	0.591
mRNA cleavage involved in gene silencing (GO:0098795)	2	1	0.591
regulation of mitotic cell cycle, embryonic (GO:0009794)	4	2	0.193
intrinsic apoptotic signaling pathway in response to hypoxia (GO:1990144)	2	1	0.59
regulation of carbohydrate utilization (GO:0043610)	2	1	0.59
detoxification of mercury ion (GO:0050787)	2	1	0.59
cleavage in ITS2 between 5.8S rRNA and LSU-rRNA of tricistronic rRNA transcript (SSU-rRNA, 5.8S rRNA, LSU-rRNA) (GO:0000448)	2	1	0.59
corticosterone secretion (GO:0035934)	2	1	0.589
glucosamine-containing compound biosynthetic process (GO:1901073)	2	1	0.589
protein localization to T-tubule (GO:0036371)	2	1	0.589
negative regulation of maintenance of mitotic sister chromatid cohesion, telomeric (GO:1904908)	2	1	0.589
regulation of maintenance of mitotic sister chromatid cohesion, telomeric (GO:1904907)	2	1	0.588
protein localization to M-band (GO:0036309)	2	1	0.588
umbilical cord morphogenesis (GO:0036304)	2	1	0.588
parathyroid hormone secretion (GO:0035898)	2	1	0.588
regulation of protein homodimerization activity (GO:0043496)	2	1	0.588
skeletal muscle fiber differentiation (GO:0098528)	2	1	0.587
positive regulation of dense core granule transport (GO:1904811)	2	1	0.587
regulation of dense core granule transport (GO:1904809)	2	1	0.587
negative regulation of cellular response to oxidative stress (GO:1900408)	2	1	0.587
ureter maturation (GO:0035799)	4	2	0.193
hepatic stellate cell activation (GO:0035733)	2	1	0.586
positive regulation of core promoter binding (GO:1904798)	6	3	0.054
intrahepatic bile duct development (GO:0035622)	2	1	0.586
positive regulation of somatic stem cell population maintenance (GO:1904674)	2	1	0.586
positive regulation of nodal signaling pathway involved in determination of lateral mesoderm left/right asymmetry (GO:1900224)	2	1	0.586
regulation of hepatic stellate cell migration (GO:0061869)	2	1	0.586
endoplasmic reticulum stress-induced pre-emptive quality control (GO:0061857)	2	1	0.585
sequestering of TGFbeta in extracellular matrix (GO:0035583)	4	2	0.193
alpha-glucoside transport (GO:0000017)	2	1	0.585
monoubiquitinated histone H2A deubiquitination (GO:0035522)	4	2	0.193
monoubiquitinated histone deubiquitination (GO:0035521)	4	2	0.193
positive regulation of membrane repolarization during cardiac muscle cell action potential (GO:1905033)	2	1	0.585
positive regulation of membrane repolarization during ventricular cardiac muscle cell action potential (GO:1905026)	2	1	0.585
positive regulation of myosin light chain kinase activity (GO:0035505)	2	1	0.584
regulation of myosin light chain kinase activity (GO:0035504)	2	1	0.584
cellular response to thapsigargin (GO:1904579)	2	1	0.584
response to thapsigargin (GO:1904578)	2	1	0.584
phosphatidylinositol 5-phosphate metabolic process (GO:1904562)	2	1	0.583
negative regulation of microtubule binding (GO:1904527)	2	1	0.583
positive regulation of Schwann cell migration (GO:1900149)	2	1	0.583
regulation of oligodendrocyte apoptotic process (GO:1900141)	2	1	0.583
purine deoxyribonucleoside monophosphate biosynthetic process (GO:0009171)	2	1	0.583
lipoate metabolic process (GO:0009106)	2	1	0.582
regulation of peroxisome organization (GO:1900063)	4	2	0.193
positive regulation of secretory granule organization (GO:1904411)	2	1	0.582
regulation of secretory granule organization (GO:1904409)	2	1	0.582
glycolytic process through glucose-1-phosphate (GO:0061622)	2	1	0.582
negative regulation of hepatocyte apoptotic process (GO:1903944)	2	1	0.581
regulation of hepatocyte apoptotic process (GO:1903943)	2	1	0.581
bundle of His cell to Purkinje myocyte communication by electrical coupling (GO:0086054)	2	1	0.581
stomach development (GO:0062094)	4	2	0.193
positive regulation of odontogenesis of dentin-containing tooth (GO:0042488)	2	1	0.581
regulation of transepithelial transport (GO:0150111)	4	2	0.192
protein localization to cytosolic proteasome complex involved in ERAD pathway (GO:1904379)	2	1	0.581
cellular stress response to acid chemical (GO:0097533)	2	1	0.58
stress response to acid chemical (GO:0097532)	2	1	0.58
protein localization to cytosolic proteasome complex (GO:1904327)	2	1	0.58
positive regulation of transcytosis (GO:1904300)	2	1	0.58
regulation of chromatin disassembly (GO:0010848)	2	1	0.579
intestinal epithelial cell migration (GO:0061582)	2	1	0.579
neuropeptide catabolic process (GO:0010813)	2	1	0.579
mRNA cleavage involved in gene silencing by miRNA (GO:0035279)	2	1	0.579
gonad morphogenesis (GO:0035262)	2	1	0.579
external genitalia morphogenesis (GO:0035261)	2	1	0.578
negative regulation of deacetylase activity (GO:0150066)	2	1	0.578
regulation of transcytosis (GO:1904298)	2	1	0.578
regulation of ubiquinone biosynthetic process (GO:0010795)	2	1	0.578
positive regulation of skeletal muscle hypertrophy (GO:1904206)	2	1	0.578
negative regulation of inorganic anion transmembrane transport (GO:1903796)	2	1	0.577
meiotic DNA double-strand break processing involved in reciprocal meiotic recombination (GO:0010705)	2	1	0.577
endocardial cushion cell differentiation (GO:0061443)	2	1	0.577
positive regulation of voltage-gated potassium channel activity involved in ventricular cardiac muscle cell action potential repolarization (GO:1903762)	2	1	0.577
positive regulation of anterograde synaptic vesicle transport (GO:1903744)	2	1	0.576
cell-cell signaling involved in kidney development (GO:0060995)	2	1	0.576
vasculogenesis involved in coronary vascular morphogenesis (GO:0060979)	4	2	0.192
cardiac vascular smooth muscle cell differentiation (GO:0060947)	6	3	0.054
epithelial to mesenchymal transition involved in cardiac fibroblast development (GO:0060940)	2	1	0.576
melanocyte migration (GO:0097324)	2	1	0.576
positive regulation of cell communication by chemical coupling (GO:0010652)	2	1	0.576
regulation of cell communication by chemical coupling (GO:0010645)	2	1	0.575
positive regulation of wound healing, spreading of epidermal cells (GO:1903691)	4	2	0.192
negative regulation of wound healing, spreading of epidermal cells (GO:1903690)	4	2	0.192
regulation of wound healing, spreading of epidermal cells (GO:1903689)	8	4	0.0133
oligodendrocyte apoptotic process (GO:0097252)	2	1	0.575
canonical Wnt signaling pathway involved in metanephric kidney development (GO:0061290)	2	1	0.575
Wnt signaling pathway involved in kidney development (GO:0061289)	2	1	0.575
negative regulation of gap junction assembly (GO:1903597)	2	1	0.574
negative regulation of protein localization to cilium (GO:1903565)	2	1	0.574
calcium ion transport from cytosol to endoplasmic reticulum (GO:1903515)	2	1	0.574
negative regulation of endoribonuclease activity (GO:0060702)	2	1	0.574
negative regulation of ribonuclease activity (GO:0060701)	2	1	0.574
mesenchymal cell apoptotic process (GO:0097152)	2	1	0.573
ureter smooth muscle contraction (GO:0014849)	2	1	0.573
tRNA 3'-trailer cleavage, endonucleolytic (GO:0034414)	2	1	0.573
cerebellar granule cell precursor tangential migration (GO:0021935)	2	1	0.573
maintenance of protein location in plasma membrane (GO:0072660)	2	1	0.572
maintenance of protein location in membrane (GO:0072658)	2	1	0.572
ureteric bud formation (GO:0060676)	4	2	0.192
submandibular salivary gland formation (GO:0060661)	2	1	0.572
cardiac left ventricle formation (GO:0003218)	2	1	0.572
regulation of early endosome to recycling endosome transport (GO:1902954)	2	1	0.572
positive regulation of glial cell apoptotic process (GO:0034352)	2	1	0.571
type B pancreatic cell apoptotic process (GO:0097050)	2	1	0.571
negative regulation of muscle hyperplasia (GO:0014740)	2	1	0.571
positive regulation of muscle atrophy (GO:0014737)	2	1	0.571
negative regulation of muscle atrophy (GO:0014736)	2	1	0.571
regulation of muscle atrophy (GO:0014735)	4	2	0.192
ciliary body morphogenesis (GO:0061073)	4	2	0.191
forebrain astrocyte development (GO:0021897)	2	1	0.57
forebrain astrocyte differentiation (GO:0021896)	2	1	0.57
positive regulation of branching involved in lung morphogenesis (GO:0061047)	2	1	0.57
umbilical cord development (GO:0061027)	2	1	0.57
negative regulation of bicellular tight junction assembly (GO:1903347)	4	2	0.191
endocardial cushion to mesenchymal transition involved in heart valve formation (GO:0003199)	2	1	0.569
tricuspid valve formation (GO:0003195)	2	1	0.569
atrioventricular valve formation (GO:0003190)	8	4	0.0133
neuronal-glial interaction involved in cerebral cortex radial glia guided migration (GO:0021812)	2	1	0.569
tricuspid valve development (GO:0003175)	6	3	0.0539
blood vessel lumenization (GO:0072554)	2	1	0.569
muscle cell fate determination (GO:0007521)	2	1	0.569
coronary vein morphogenesis (GO:0003169)	2	1	0.568
Purkinje myocyte development (GO:0003165)	2	1	0.568
squamous basal epithelial stem cell differentiation involved in prostate gland acinus development (GO:0060529)	2	1	0.568
positive regulation of synaptic vesicle transport (GO:1902805)	2	1	0.568
atrioventricular canal development (GO:0036302)	13	6	0.00116
Notch signaling involved in heart development (GO:0061314)	11	5	0.00443
foregut morphogenesis (GO:0007440)	9	4	0.0172
pericardium morphogenesis (GO:0003344)	9	4	0.0172
cellular response to oxygen-glucose deprivation (GO:0090650)	7	3	0.071
N-terminal peptidyl-methionine acetylation (GO:0017196)	7	3	0.0709
regulation of core promoter binding (GO:1904796)	7	3	0.0709
regulation of myosin-light-chain-phosphatase activity (GO:0035507)	7	3	0.0708
AV node cell to bundle of His cell signaling (GO:0086027)	7	3	0.0707
atrial cardiac muscle cell to AV node cell signaling (GO:0086026)	14	6	0.00146
AV node cell action potential (GO:0086016)	7	3	0.0706
atrial cardiac muscle cell action potential (GO:0086014)	14	6	0.00146
response to fungicide (GO:0060992)	7	3	0.0705
brainstem development (GO:0003360)	7	3	0.0704
pulmonary artery morphogenesis (GO:0061156)	7	3	0.0703
cardiac left ventricle morphogenesis (GO:0003214)	14	6	0.00146
atrial septum morphogenesis (GO:0060413)	15	6	0.00187
regulation of histone H2B ubiquitination (GO:2001166)	5	2	0.244
cellular response to indole-3-methanol (GO:0071681)	5	2	0.244
response to indole-3-methanol (GO:0071680)	5	2	0.244
positive regulation of histone ubiquitination (GO:0033184)	5	2	0.244
glycoside transport (GO:1901656)	5	2	0.243
negative regulation of peptidyl-cysteine S-nitrosylation (GO:1902083)	5	2	0.243
atrial cardiac muscle cell membrane repolarization (GO:0099624)	5	2	0.243
membrane repolarization during atrial cardiac muscle cell action potential (GO:0098914)	5	2	0.243
response to cortisol (GO:0051414)	5	2	0.243
regulation of membrane depolarization during action potential (GO:0098902)	5	2	0.242
negative regulation of ribosome biogenesis (GO:0090071)	5	2	0.242
maintenance of animal organ identity (GO:0048496)	5	2	0.242
acetate ester metabolic process (GO:1900619)	5	2	0.242
regulation of connective tissue replacement (GO:1905203)	5	2	0.242
negative regulation of myosin-light-chain-phosphatase activity (GO:0035509)	5	2	0.242
positive regulation of peptidyl-tyrosine autophosphorylation (GO:1900086)	5	2	0.241
Roundabout signaling pathway (GO:0035385)	5	2	0.241
atrial cardiac muscle cell to AV node cell communication (GO:0086066)	15	6	0.00187
membrane depolarization during SA node cell action potential (GO:0086046)	5	2	0.241
membrane depolarization during AV node cell action potential (GO:0086045)	5	2	0.241
bundle of His cell action potential (GO:0086043)	5	2	0.241
Purkinje myocyte to ventricular cardiac muscle cell signaling (GO:0086029)	5	2	0.24
bundle of His cell to Purkinje myocyte signaling (GO:0086028)	5	2	0.24
histone H3-K4 demethylation, trimethyl-H3-K4-specific (GO:0034721)	5	2	0.24
acetylcholine metabolic process (GO:0008291)	5	2	0.24
fungiform papilla morphogenesis (GO:0061197)	5	2	0.24
atrial septum primum morphogenesis (GO:0003289)	5	2	0.24
septum primum development (GO:0003284)	5	2	0.239
maintenance of protein location in mitochondrion (GO:0072656)	5	2	0.239
negative regulation of transcription initiation from RNA polymerase II promoter (GO:0060633)	5	2	0.239
negative regulation of sister chromatid cohesion (GO:0045875)	5	2	0.239
viral RNA genome replication (GO:0039694)	13	5	0.0075
atrioventricular valve morphogenesis (GO:0003181)	24	9	6.42e-05
regulation of atrial cardiac muscle cell membrane depolarization (GO:0060371)	8	3	0.089
dense core granule transport (GO:1901950)	8	3	0.0889
regulation of cardioblast differentiation (GO:0051890)	8	3	0.0888
regulation of peptidyl-cysteine S-nitrosylation (GO:2000169)	8	3	0.0887
dense core granule cytoskeletal transport (GO:0099519)	8	3	0.0886
embryonic foregut morphogenesis (GO:0048617)	8	3	0.0885
dense core granule localization (GO:0032253)	8	3	0.0884
positive regulation of epithelial tube formation (GO:1905278)	8	3	0.0883
regulation of epithelial tube formation (GO:1905276)	8	3	0.0882
negative regulation of mRNA polyadenylation (GO:1900364)	8	3	0.0881
regulation of lysosomal protein catabolic process (GO:1905165)	8	3	0.088
positive regulation of cardiac epithelial to mesenchymal transition (GO:0062043)	8	3	0.0879
RNA secondary structure unwinding (GO:0010501)	8	3	0.0878
dynamin family protein polymerization involved in mitochondrial fission (GO:0003374)	8	3	0.0877
dynamin family protein polymerization involved in membrane fission (GO:0003373)	8	3	0.0876
liver morphogenesis (GO:0072576)	8	3	0.0875
cell-cell signaling involved in cardiac conduction (GO:0086019)	27	10	2.04e-05
glomerular visceral epithelial cell development (GO:0072015)	11	4	0.0291
fructose 6-phosphate metabolic process (GO:0006002)	11	4	0.029
histone H3-K36 methylation (GO:0010452)	11	4	0.029
negative regulation of cardiac muscle cell proliferation (GO:0060044)	14	5	0.00939
bundle of His cell to Purkinje myocyte communication (GO:0086069)	14	5	0.00937
cardiac muscle hypertrophy in response to stress (GO:0014898)	14	5	0.00935
cardiac muscle adaptation (GO:0014887)	14	5	0.00933
muscle hypertrophy in response to stress (GO:0003299)	14	5	0.00932
atrial septum development (GO:0003283)	23	8	0.000332
cardiac atrium morphogenesis (GO:0003209)	29	10	3.32e-05
aortic valve morphogenesis (GO:0003180)	32	11	1.02e-05
cardiac conduction system development (GO:0003161)	38	13	1.02e-06
negative regulation of cellular amino acid metabolic process (GO:0045763)	3	1	0.684
glycine decarboxylation via glycine cleavage system (GO:0019464)	3	1	0.684
regulation of calcium ion-dependent exocytosis of neurotransmitter (GO:1903233)	3	1	0.683
regulation of inner ear receptor cell differentiation (GO:2000980)	9	3	0.107
lung induction (GO:0060492)	3	1	0.683
negative regulation of pro-B cell differentiation (GO:2000974)	3	1	0.683
negative regulation of neuroblast proliferation (GO:0007406)	6	2	0.29
pharynx development (GO:0060465)	3	1	0.683
trachea formation (GO:0060440)	6	2	0.29
negative regulation of maintenance of mitotic sister chromatid cohesion (GO:0034183)	3	1	0.682
positive regulation of transcription from RNA polymerase II promoter involved in unfolded protein response (GO:0006990)	3	1	0.682
negative regulation of lens fiber cell differentiation (GO:1902747)	6	2	0.29
positive regulation of toll-like receptor 8 signaling pathway (GO:0034161)	3	1	0.682
regulation of toll-like receptor 8 signaling pathway (GO:0034159)	3	1	0.682
endocannabinoid signaling pathway (GO:0071926)	3	1	0.681
hypersensitivity (GO:0002524)	3	1	0.681
regulation of neutrophil differentiation (GO:0045658)	3	1	0.681
positive regulation of luteinizing hormone secretion (GO:0033686)	3	1	0.681
regulation of mechanoreceptor differentiation (GO:0045631)	9	3	0.107
regulation of inner ear auditory receptor cell differentiation (GO:0045607)	9	3	0.107
lipoxin A4 biosynthetic process (GO:2001303)	3	1	0.681
regulation of estradiol secretion (GO:2000864)	3	1	0.68
mast cell differentiation (GO:0060374)	3	1	0.68
cellular lactam metabolic process (GO:0072338)	3	1	0.68
negative regulation of glucocorticoid secretion (GO:2000850)	3	1	0.68
negative regulation of corticosteroid hormone secretion (GO:2000847)	3	1	0.679
negative regulation of NAD metabolic process (GO:1902689)	3	1	0.679
dUMP catabolic process (GO:0046079)	3	1	0.679
dTMP catabolic process (GO:0046074)	3	1	0.679
dGTP metabolic process (GO:0046070)	3	1	0.678
negative regulation of steroid hormone secretion (GO:2000832)	3	1	0.678
glomerular epithelial cell development (GO:0072310)	12	4	0.036
dCMP metabolic process (GO:0046063)	3	1	0.678
negative regulation of transcription from RNA polymerase II promoter involved in smooth muscle cell differentiation (GO:2000820)	3	1	0.678
negative regulation of maintenance of sister chromatid cohesion (GO:0034092)	3	1	0.678
tertiary alcohol biosynthetic process (GO:1902645)	3	1	0.677
regulation of cytotoxic T cell differentiation (GO:0045583)	3	1	0.677
regulation of semaphorin-plexin signaling pathway (GO:2001260)	3	1	0.677
dorsal/ventral axon guidance (GO:0033563)	3	1	0.677
spermatogonial cell division (GO:0007284)	3	1	0.676
intestinal D-glucose absorption (GO:0001951)	3	1	0.676
regulation of cardiac vascular smooth muscle cell differentiation (GO:2000722)	3	1	0.676
protoporphyrinogen IX biosynthetic process (GO:0006782)	9	3	0.106
formin-nucleated actin cable organization (GO:0110009)	3	1	0.676
eye pigment biosynthetic process (GO:0006726)	3	1	0.675
mineralocorticoid biosynthetic process (GO:0006705)	6	2	0.289
plasma cell differentiation (GO:0002317)	3	1	0.675
regulation of histone H3-K79 methylation (GO:2001160)	3	1	0.675
cloacal septation (GO:0060197)	3	1	0.675
distal tubule morphogenesis (GO:0072156)	3	1	0.675
metanephric mesenchyme morphogenesis (GO:0072133)	3	1	0.674
kidney mesenchyme morphogenesis (GO:0072131)	3	1	0.674
positive regulation of adenosine receptor signaling pathway (GO:0060168)	3	1	0.674
vestibular receptor cell development (GO:0060118)	3	1	0.674
vestibular receptor cell differentiation (GO:0060114)	3	1	0.673
olfactory placode morphogenesis (GO:0071699)	3	1	0.673
olfactory placode development (GO:0071698)	3	1	0.673
cardiac muscle thin filament assembly (GO:0071691)	3	1	0.673
striated muscle myosin thick filament assembly (GO:0071688)	3	1	0.672
T-helper 1 cell lineage commitment (GO:0002296)	3	1	0.672
regulation of branch elongation involved in ureteric bud branching (GO:0072095)	3	1	0.672
ureteric bud invasion (GO:0072092)	3	1	0.672
nephrogenic mesenchyme development (GO:0072076)	3	1	0.672
synaptic transmission involved in micturition (GO:0060084)	3	1	0.671
renal vesicle formation (GO:0072033)	6	2	0.289
proximal tubule development (GO:0072014)	6	2	0.289
regulation of synaptic activity (GO:0060025)	3	1	0.671
rhythmic synaptic transmission (GO:0060024)	3	1	0.671
negative regulation of synapse assembly (GO:0051964)	6	2	0.289
T-tubule organization (GO:0033292)	9	3	0.106
regulation of CD8-positive, alpha-beta T cell extravasation (GO:2000449)	3	1	0.671
positive regulation of monocyte extravasation (GO:2000439)	3	1	0.67
collagen-activated tyrosine kinase receptor signaling pathway (GO:0038063)	12	4	0.036
negative regulation of polyamine transmembrane transport (GO:1902268)	3	1	0.67
apoptotic process involved in embryonic digit morphogenesis (GO:1902263)	3	1	0.67
positive regulation of thymocyte migration (GO:2000412)	3	1	0.67
regulation of apoptotic process involved in outflow tract morphogenesis (GO:1902256)	3	1	0.67
glutamate secretion (GO:0014047)	6	2	0.289
threonyl-tRNA aminoacylation (GO:0006435)	3	1	0.669
phenylalanyl-tRNA aminoacylation (GO:0006432)	3	1	0.669
regulation of histone H3-K14 acetylation (GO:0071440)	6	2	0.288
brain renin-angiotensin system (GO:0002035)	3	1	0.669
clustering of voltage-gated potassium channels (GO:0045163)	3	1	0.669
regulation of renal output by angiotensin (GO:0002019)	3	1	0.668
negative regulation of histone phosphorylation (GO:0033128)	3	1	0.668
endocardial cushion to mesenchymal transition (GO:0090500)	3	1	0.668
negative regulation of mesoderm development (GO:2000381)	3	1	0.668
regulation of connective tissue growth factor production (GO:0032643)	3	1	0.668
protein import into mitochondrial intermembrane space (GO:0045041)	3	1	0.667
endosome fission (GO:0140285)	3	1	0.667
dCMP catabolic process (GO:0006249)	3	1	0.667
maintenance of Golgi location (GO:0051684)	3	1	0.667
thymine catabolic process (GO:0006210)	3	1	0.666
pyrimidine nucleobase catabolic process (GO:0006208)	3	1	0.666
negative regulation of serotonin uptake (GO:0051612)	3	1	0.666
negative regulation of DNA demethylation (GO:1901536)	3	1	0.666
negative regulation of adenylate cyclase-activating adrenergic receptor signaling pathway involved in heart process (GO:0140199)	3	1	0.666
regulation of adenylate cyclase-activating adrenergic receptor signaling pathway involved in heart process (GO:0140192)	3	1	0.665
positive regulation of peptidyl-cysteine S-nitrosylation (GO:2000170)	3	1	0.665
regulation of protein catabolic process at postsynapse, modulating synaptic transmission (GO:0099576)	3	1	0.665
female genitalia morphogenesis (GO:0048807)	3	1	0.665
trans-synaptic signaling by trans-synaptic complex, modulating synaptic transmission (GO:0099557)	3	1	0.664
positive regulation of endoplasmic reticulum calcium ion concentration (GO:0032470)	3	1	0.664
negative regulation of DNA-templated transcription, initiation (GO:2000143)	6	2	0.288
trans-synaptic signaling by nitric oxide (GO:0099548)	3	1	0.664
trans-synaptic signaling by soluble gas (GO:0099543)	3	1	0.664
'de novo' IMP biosynthetic process (GO:0006189)	6	2	0.288
purine nucleobase catabolic process (GO:0006145)	3	1	0.664
negative regulation of neurotransmitter uptake (GO:0051581)	3	1	0.663
negative regulation of lymphangiogenesis (GO:1901491)	3	1	0.663
miRNA transport (GO:1990428)	3	1	0.663
response to insulin-like growth factor stimulus (GO:1990418)	3	1	0.663
regulation of immune complex clearance by monocytes and macrophages (GO:0090264)	3	1	0.662
sarcomerogenesis (GO:0048769)	3	1	0.662
formin-nucleated actin cable assembly (GO:0070649)	3	1	0.662
semicircular canal morphogenesis (GO:0048752)	6	2	0.288
sebaceous gland development (GO:0048733)	9	3	0.106
fibroblast apoptotic process (GO:0044346)	3	1	0.662
canonical Wnt signaling pathway involved in mesenchymal stem cell differentiation (GO:0044338)	3	1	0.662
N-terminal peptidyl-lysine acetylation (GO:0018076)	3	1	0.661
aldosterone biosynthetic process (GO:0032342)	3	1	0.661
5-phosphoribose 1-diphosphate biosynthetic process (GO:0006015)	6	2	0.288
regulation of ventricular cardiac muscle cell action potential (GO:0098911)	12	4	0.0359
regulation of AV node cell action potential (GO:0098904)	3	1	0.661
regulation of axon extension involved in regeneration (GO:0048690)	3	1	0.661
regulation of sprouting of injured axon (GO:0048686)	3	1	0.66
actin filament branching (GO:0090135)	3	1	0.66
histone H2A K63-linked deubiquitination (GO:0070537)	3	1	0.66
myoblast development (GO:0048627)	3	1	0.66
alkaloid catabolic process (GO:0009822)	3	1	0.66
regulation of ribosome biogenesis (GO:0090069)	6	2	0.288
positive regulation of steroid hormone biosynthetic process (GO:0090031)	3	1	0.659
positive regulation of oligodendrocyte progenitor proliferation (GO:0070447)	3	1	0.659
bone marrow development (GO:0048539)	9	3	0.106
dopaminergic neuron axon guidance (GO:0036514)	3	1	0.659
maintenance of unfolded protein (GO:0036506)	3	1	0.659
synaptic signaling by nitric oxide (GO:0099163)	3	1	0.658
acetate ester biosynthetic process (GO:1900620)	3	1	0.658
tongue morphogenesis (GO:0043587)	9	3	0.106
negative regulation of lymphoid progenitor cell differentiation (GO:1905457)	3	1	0.658
glucocorticoid secretion (GO:0035933)	3	1	0.658
regulation of NK T cell differentiation (GO:0051136)	6	2	0.287
calcium ion import into sarcoplasmic reticulum (GO:1990036)	3	1	0.658
inhibition of cysteine-type endopeptidase activity involved in apoptotic process (GO:1990001)	3	1	0.657
planar cell polarity pathway involved in axon guidance (GO:1904938)	3	1	0.657
tRNA-type intron splice site recognition and cleavage (GO:0000379)	3	1	0.657
regulation of pentose-phosphate shunt (GO:0043456)	3	1	0.657
chiasma assembly (GO:0051026)	6	2	0.287
negative regulation of mRNA 3'-end processing (GO:0031441)	9	3	0.106
regulation of centriole-centriole cohesion (GO:0030997)	3	1	0.657
glucoside transport (GO:0042946)	3	1	0.656
9-cis-retinoic acid metabolic process (GO:0042905)	3	1	0.656
9-cis-retinoic acid biosynthetic process (GO:0042904)	3	1	0.656
paranodal junction assembly (GO:0030913)	6	2	0.287
olfactory placode formation (GO:0030910)	3	1	0.656
endonucleolytic cleavage involved in tRNA processing (GO:1905267)	3	1	0.655
pigment metabolic process involved in developmental pigmentation (GO:0043324)	3	1	0.655
regulation of eosinophil degranulation (GO:0043309)	3	1	0.655
Ran protein signal transduction (GO:0031291)	3	1	0.655
negative regulation of vascular associated smooth muscle contraction (GO:1904694)	3	1	0.655
tRNA 3'-trailer cleavage (GO:0042779)	3	1	0.654
embryonic skeletal limb joint morphogenesis (GO:0036023)	3	1	0.654
negative regulation of astrocyte activation (GO:0061889)	3	1	0.654
cardiac jelly development (GO:1905072)	3	1	0.654
regulation of membrane repolarization during ventricular cardiac muscle cell action potential (GO:1905024)	3	1	0.654
sister chromatid biorientation (GO:0031134)	3	1	0.653
pyrimidine ribonucleotide catabolic process (GO:0009222)	3	1	0.653
muscle cell fate commitment (GO:0042693)	15	5	0.0116
cellular chloride ion homeostasis (GO:0030644)	9	3	0.106
regulation of Schwann cell migration (GO:1900147)	3	1	0.653
low-density lipoprotein particle mediated signaling (GO:0055096)	3	1	0.653
lipoprotein particle mediated signaling (GO:0055095)	3	1	0.652
histone H3-K4 monomethylation (GO:0097692)	9	3	0.106
response to 17alpha-ethynylestradiol (GO:1904486)	3	1	0.652
regulation of peptidyl-tyrosine autophosphorylation (GO:1900084)	6	2	0.287
negative regulation of tubulin deacetylation (GO:1904428)	6	2	0.287
inorganic diphosphate transport (GO:0030505)	3	1	0.652
positive regulation of heparan sulfate proteoglycan biosynthetic process (GO:0010909)	3	1	0.652
regulation of heparan sulfate proteoglycan biosynthetic process (GO:0010908)	3	1	0.652
positive regulation of TRAIL-activated apoptotic signaling pathway (GO:1903984)	3	1	0.651
negative regulation of peroxisome proliferator activated receptor signaling pathway (GO:0035359)	3	1	0.651
bundle of His cell-Purkinje myocyte adhesion involved in cell communication (GO:0086073)	6	2	0.286
Purkinje myocyte to ventricular cardiac muscle cell communication (GO:0086068)	6	2	0.286
cell communication by electrical coupling involved in cardiac conduction (GO:0086064)	15	5	0.0115
canalicular bile acid transport (GO:0015722)	3	1	0.651
response to cycloheximide (GO:0046898)	6	2	0.286
membrane depolarization during bundle of His cell action potential (GO:0086048)	3	1	0.651
membrane depolarization during Purkinje myocyte cell action potential (GO:0086047)	3	1	0.651
Purkinje myocyte action potential (GO:0086017)	3	1	0.65
response to sodium phosphate (GO:1904383)	3	1	0.65
maintenance of unfolded protein involved in ERAD pathway (GO:1904378)	3	1	0.65
regulation of cardiac epithelial to mesenchymal transition (GO:0062042)	9	3	0.106
eye pigment metabolic process (GO:0042441)	3	1	0.65
regulation of phosphatidylcholine catabolic process (GO:0010899)	3	1	0.649
synaptic vesicle to endosome fusion (GO:0016189)	3	1	0.649
calcium ion transmembrane transport via high voltage-gated calcium channel (GO:0061577)	3	1	0.649
cranial ganglion development (GO:0061550)	6	2	0.286
glial cell-neuron signaling (GO:0150098)	3	1	0.649
regulation of protein localization to lysosome (GO:0150031)	3	1	0.649
GDP-L-fucose biosynthetic process (GO:0042350)	3	1	0.648
fructose 1,6-bisphosphate metabolic process (GO:0030388)	9	3	0.105
monoterpenoid metabolic process (GO:0016098)	6	2	0.286
regulation of skeletal muscle hypertrophy (GO:1904204)	3	1	0.648
negative regulation of nitric oxide mediated signal transduction (GO:0010751)	3	1	0.648
cellular monovalent inorganic anion homeostasis (GO:0030320)	9	3	0.105
regulation of definitive erythrocyte differentiation (GO:0010724)	3	1	0.648
regulation of voltage-gated potassium channel activity involved in ventricular cardiac muscle cell action potential repolarization (GO:1903760)	3	1	0.648
positive regulation of transcription from RNA polymerase II promoter in response to hypoxia (GO:0061419)	6	2	0.285
regulation of anterograde synaptic vesicle transport (GO:1903742)	3	1	0.647
coronary artery morphogenesis (GO:0060982)	9	3	0.105
endocardial cell differentiation (GO:0060956)	6	2	0.285
epicardium-derived cardiac fibroblast cell development (GO:0060939)	3	1	0.647
epicardium-derived cardiac fibroblast cell differentiation (GO:0060938)	3	1	0.647
cardiac fibroblast cell development (GO:0060936)	3	1	0.647
cardiac fibroblast cell differentiation (GO:0060935)	3	1	0.647
His-Purkinje system cell differentiation (GO:0060932)	3	1	0.646
atrioventricular node cell development (GO:0060928)	3	1	0.646
atrioventricular node cell differentiation (GO:0060922)	3	1	0.646
mesenchymal cell proliferation involved in lung development (GO:0060916)	3	1	0.646
spinal cord interneuron axon guidance (GO:0097377)	3	1	0.645
cortisol biosynthetic process (GO:0034651)	3	1	0.645
drug export (GO:0046618)	3	1	0.645
response to clozapine (GO:0097338)	3	1	0.645
skeletal muscle myosin thick filament assembly (GO:0030241)	3	1	0.645
protein kinase D signaling (GO:0089700)	3	1	0.644
negative regulation of transcription by transcription factor localization (GO:0010621)	3	1	0.644
apoptotic process involved in luteolysis (GO:0061364)	3	1	0.644
uracil metabolic process (GO:0019860)	3	1	0.644
thymine metabolic process (GO:0019859)	3	1	0.644
canonical Wnt signaling pathway involved in heart development (GO:0061316)	3	1	0.643
retinal blood vessel morphogenesis (GO:0061304)	6	2	0.285
embryonic heart tube anterior/posterior pattern specification (GO:0035054)	3	1	0.643
growth plate cartilage chondrocyte growth (GO:0003430)	3	1	0.643
arterial endothelial cell differentiation (GO:0060842)	6	2	0.285
regulation of locomotor rhythm (GO:1904059)	3	1	0.643
acetylcholine biosynthetic process (GO:0008292)	3	1	0.643
cellular response to aldosterone (GO:1904045)	3	1	0.642
positive regulation of collagen fibril organization (GO:1904028)	3	1	0.642
negative regulation of glucose catabolic process to lactate via pyruvate (GO:1904024)	3	1	0.642
negative regulation of blood vessel endothelial cell proliferation involved in sprouting angiogenesis (GO:1903588)	6	2	0.285
positive regulation of epithelial cell proliferation involved in prostate gland development (GO:0060769)	3	1	0.642
cardiac endothelial cell differentiation (GO:0003348)	6	2	0.284
negative regulation of mesenchymal to epithelial transition involved in metanephros morphogenesis (GO:0003340)	3	1	0.642
glycosylceramide catabolic process (GO:0046477)	6	2	0.284
cellular response to actinomycin D (GO:0072717)	3	1	0.641
dihydrofolate metabolic process (GO:0046452)	3	1	0.641
histone H3-K36 trimethylation (GO:0097198)	3	1	0.641
pilomotor reflex (GO:0097195)	3	1	0.641
response to electrical stimulus involved in regulation of muscle adaptation (GO:0014878)	3	1	0.64
regulation of epidermal cell division (GO:0010482)	3	1	0.64
fungiform papilla formation (GO:0061198)	3	1	0.64
fungiform papilla development (GO:0061196)	6	2	0.284
hindbrain tangential cell migration (GO:0021934)	3	1	0.64
cardiac septum cell differentiation (GO:0003292)	3	1	0.64
regulation of secondary heart field cardioblast proliferation (GO:0003266)	9	3	0.105
5-phosphoribose 1-diphosphate metabolic process (GO:0046391)	6	2	0.284
cardiac atrium development (GO:0003230)	36	12	4.06e-06
right ventricular cardiac muscle tissue morphogenesis (GO:0003221)	3	1	0.639
cardiac right atrium morphogenesis (GO:0003213)	3	1	0.639
histone H3-K56 acetylation (GO:0097043)	3	1	0.639
regulation of muscle hyperplasia (GO:0014738)	3	1	0.639
branchiomeric skeletal muscle development (GO:0014707)	3	1	0.639
regulation of neural retina development (GO:0061074)	3	1	0.638
negative regulation of adherens junction organization (GO:1903392)	3	1	0.638
myotome development (GO:0061055)	3	1	0.638
uterus morphogenesis (GO:0061038)	6	2	0.284
pyramidal neuron migration (GO:0021852)	3	1	0.638
negative regulation of dendritic spine morphogenesis (GO:0061002)	6	2	0.283
mitral valve formation (GO:0003192)	3	1	0.638
mammary placode formation (GO:0060596)	3	1	0.637
atrioventricular valve development (GO:0003171)	27	9	0.000131
somatic muscle development (GO:0007525)	3	1	0.637
atrioventricular bundle cell differentiation (GO:0003167)	3	1	0.637
His-Purkinje system development (GO:0003164)	6	2	0.283
muscular septum morphogenesis (GO:0003150)	3	1	0.637
terminal web assembly (GO:1902896)	3	1	0.637
mesodermal cell fate determination (GO:0007500)	3	1	0.636
outflow tract septum morphogenesis (GO:0003148)	24	8	0.000414
seminiferous tubule development (GO:0072520)	12	4	0.0359
positive regulation of secondary heart field cardioblast proliferation (GO:0072513)	3	1	0.636
secretory columnal luminar epithelial cell differentiation involved in prostate glandular acinus development (GO:0060528)	3	1	0.636
positive regulation of skeletal muscle fiber differentiation (GO:1902811)	3	1	0.636
aortic valve development (GO:0003176)	37	12	4.94e-06
semi-lunar valve development (GO:1905314)	41	13	1.96e-06
cardiac right ventricle morphogenesis (GO:0003215)	19	6	0.00464
protein kinase A signaling (GO:0010737)	16	5	0.0142
coronary vasculature morphogenesis (GO:0060977)	16	5	0.0142
heart valve morphogenesis (GO:0003179)	55	17	2.78e-08
ventricular trabecula myocardium morphogenesis (GO:0003222)	13	4	0.0432
heart valve formation (GO:0003188)	13	4	0.0431
cell communication involved in cardiac conduction (GO:0086065)	43	13	2.97e-06
negative regulation of cell size (GO:0045792)	10	3	0.126
histone H2B ubiquitination (GO:0033523)	10	3	0.126
uterus development (GO:0060065)	20	6	0.00568
pericardium development (GO:0060039)	20	6	0.00567
response to oxygen-glucose deprivation (GO:0090649)	10	3	0.126
cellular response to insulin-like growth factor stimulus (GO:1990314)	10	3	0.126
dorsal/ventral axis specification (GO:0009950)	10	3	0.125
dorsal aorta development (GO:0035907)	10	3	0.125
AV node cell to bundle of His cell communication (GO:0086067)	10	3	0.125
regulation of protein catabolic process in the vacuole (GO:1904350)	10	3	0.125
regulation of cardioblast proliferation (GO:0003264)	10	3	0.125
mitral valve morphogenesis (GO:0003183)	10	3	0.125
pulmonary valve morphogenesis (GO:0003184)	17	5	0.0169
regulation of atrial cardiac muscle cell membrane repolarization (GO:0060372)	7	2	0.338
drug transmembrane transport (GO:0006855)	7	2	0.337
leukotriene transport (GO:0071716)	7	2	0.337
SMAD protein complex assembly (GO:0007183)	7	2	0.337
nephric duct development (GO:0072176)	14	4	0.0526
mesonephric tubule formation (GO:0072172)	7	2	0.337
maintenance of protein location in extracellular region (GO:0071694)	7	2	0.337
positive regulation of chemokine (C-C motif) ligand 5 production (GO:0071651)	7	2	0.336
parathyroid gland development (GO:0060017)	7	2	0.336
meiotic cytokinesis (GO:0033206)	7	2	0.336
histone H3-K4 dimethylation (GO:0044648)	7	2	0.336
cellular response to magnesium ion (GO:0071286)	7	2	0.336
'de novo' pyrimidine nucleobase biosynthetic process (GO:0006207)	7	2	0.335
Cdc42 protein signal transduction (GO:0032488)	7	2	0.335
positive regulation of trophoblast cell migration (GO:1901165)	7	2	0.335
sympathetic nervous system development (GO:0048485)	21	6	0.00689
detection of muscle stretch (GO:0035995)	7	2	0.335
sarcoplasmic reticulum calcium ion transport (GO:0070296)	14	4	0.0525
negative regulation of amyloid precursor protein biosynthetic process (GO:0042985)	7	2	0.334
vacuolar proton-transporting V-type ATPase complex assembly (GO:0070072)	7	2	0.334
positive regulation of amyloid-beta clearance (GO:1900223)	7	2	0.334
cardiac muscle cell-cardiac muscle cell adhesion (GO:0086042)	7	2	0.334
SA node cell to atrial cardiac muscle cell signaling (GO:0086018)	7	2	0.334
SA node cell action potential (GO:0086015)	7	2	0.333
ventricular cardiac muscle cell action potential (GO:0086005)	21	6	0.00688
synaptic vesicle budding from presynaptic endocytic zone membrane (GO:0016185)	7	2	0.333
endocrine hormone secretion (GO:0060986)	14	4	0.0524
cardiac muscle cell fate commitment (GO:0060923)	7	2	0.333
behavioral response to nicotine (GO:0035095)	7	2	0.333
protein localization to cytoplasmic stress granule (GO:1903608)	7	2	0.333
mineralocorticoid metabolic process (GO:0008212)	7	2	0.332
negative regulation of vasoconstriction (GO:0045906)	7	2	0.332
regulation of transcription from RNA polymerase II promoter involved in myocardial precursor cell differentiation (GO:0003256)	7	2	0.332
positive regulation of muscle adaptation (GO:0014744)	7	2	0.332
epithelial cell proliferation involved in liver morphogenesis (GO:0072575)	7	2	0.332
hepatocyte proliferation (GO:0072574)	7	2	0.331
pulmonary valve development (GO:0003177)	21	6	0.00686
membranous septum morphogenesis (GO:0003149)	7	2	0.331
regulation of cell proliferation involved in heart morphogenesis (GO:2000136)	18	5	0.0202
heart valve development (GO:0003170)	65	18	3.53e-08
cardiac muscle hypertrophy (GO:0003300)	29	8	0.0011
cardiac septum morphogenesis (GO:0060411)	66	18	4.2e-08
trachea morphogenesis (GO:0060439)	11	3	0.147
positive regulation of endothelial cell differentiation (GO:0045603)	11	3	0.147
regulation of histone H3-K9 acetylation (GO:2000615)	11	3	0.147
cellular response to caffeine (GO:0071313)	11	3	0.147
synaptic vesicle endosomal processing (GO:0099532)	11	3	0.146
negative regulation of oligodendrocyte differentiation (GO:0048715)	11	3	0.146
secretory granule localization (GO:0032252)	11	3	0.146
regulation of tubulin deacetylation (GO:0090043)	11	3	0.146
protoporphyrinogen IX metabolic process (GO:0046501)	11	3	0.146
epithelial cell differentiation involved in prostate gland development (GO:0060742)	11	3	0.146
negative regulation of muscle adaptation (GO:0014745)	11	3	0.146
epithelial to mesenchymal transition involved in endocardial cushion formation (GO:0003198)	11	3	0.145
mitral valve development (GO:0003174)	11	3	0.145
regulation of cardiac muscle cell action potential (GO:0098901)	26	7	0.00323
negative regulation of cell junction assembly (GO:1901889)	30	8	0.0013
collagen-activated signaling pathway (GO:0038065)	15	4	0.0622
response to laminar fluid shear stress (GO:0034616)	15	4	0.0621
striated muscle hypertrophy (GO:0014897)	30	8	0.00129
cell surface receptor signaling pathway involved in heart development (GO:0061311)	23	6	0.00956
positive regulation of focal adhesion assembly (GO:0051894)	27	7	0.00379
positive regulation of fibroblast growth factor receptor signaling pathway (GO:0045743)	8	2	0.386
positive regulation of sodium ion export across plasma membrane (GO:1903278)	4	1	0.737
regulation of sodium ion export across plasma membrane (GO:1903276)	4	1	0.737
beta-alanine metabolic process (GO:0019482)	4	1	0.737
mesenchymal stem cell differentiation (GO:0072497)	4	1	0.737
negative regulation of inner ear receptor cell differentiation (GO:2000981)	4	1	0.736
regulation of pro-B cell differentiation (GO:2000973)	8	2	0.385
club cell differentiation (GO:0060486)	4	1	0.736
regulation of systemic arterial blood pressure by baroreceptor feedback (GO:0003025)	4	1	0.736
regulation of sterol import (GO:2000909)	4	1	0.736
regulation of lens fiber cell differentiation (GO:1902746)	8	2	0.385
negative regulation of toll-like receptor 9 signaling pathway (GO:0034164)	4	1	0.736
negative regulation of chondrocyte proliferation (GO:1902731)	4	1	0.735
negative regulation of satellite cell differentiation (GO:1902725)	4	1	0.735
regulation of vascular permeability involved in acute inflammatory response (GO:0002528)	4	1	0.735
positive regulation of melanocyte differentiation (GO:0045636)	4	1	0.735
negative regulation of mechanoreceptor differentiation (GO:0045632)	4	1	0.734
third ventricle development (GO:0021678)	4	1	0.734
negative regulation of inner ear auditory receptor cell differentiation (GO:0045608)	4	1	0.734
lipoxin A4 metabolic process (GO:2001302)	4	1	0.734
compartment pattern specification (GO:0007386)	4	1	0.734
regulation of TRAIL-activated apoptotic signaling pathway (GO:1903121)	4	1	0.733
negative regulation of mammary gland epithelial cell proliferation (GO:0033600)	4	1	0.733
regulation of NAD metabolic process (GO:1902688)	4	1	0.733
negative regulation of adenylate cyclase-activating adrenergic receptor signaling pathway (GO:0071878)	4	1	0.733
central nervous system myelination (GO:0022010)	20	5	0.0289
glossopharyngeal nerve development (GO:0021563)	4	1	0.732
olfactory nerve development (GO:0021553)	4	1	0.732
citrulline biosynthetic process (GO:0019240)	4	1	0.732
lymph vessel development (GO:0001945)	24	6	0.0113
positive regulation of cytoplasmic translation (GO:2000767)	12	3	0.167
metanephric ascending thin limb development (GO:0072218)	4	1	0.732
regulation of eosinophil activation (GO:1902566)	4	1	0.732
positive regulation of protein K63-linked ubiquitination (GO:1902523)	4	1	0.731
NADH regeneration (GO:0006735)	24	6	0.0113
calcium-independent cell-matrix adhesion (GO:0007161)	4	1	0.731
nephric duct formation (GO:0072179)	4	1	0.731
mesonephric duct development (GO:0072177)	8	2	0.385
regulation of adenosine receptor signaling pathway (GO:0060167)	4	1	0.731
protein insertion into mitochondrial inner membrane from matrix (GO:0032979)	4	1	0.73
protein insertion into membrane from inner side (GO:0032978)	4	1	0.73
positive regulation of mesenchymal to epithelial transition involved in metanephros morphogenesis (GO:0072108)	4	1	0.73
positive regulation of histone H3-K9 acetylation (GO:2000617)	8	2	0.385
positive regulation of thyroid hormone generation (GO:2000611)	4	1	0.73
ectodermal placode morphogenesis (GO:0071697)	12	3	0.167
regulation of IP-10 production (GO:0071658)	4	1	0.73
astrocyte activation involved in immune response (GO:0002265)	4	1	0.729
endothelial cell-cell adhesion (GO:0071603)	4	1	0.729
response to hypobaric hypoxia (GO:1990910)	4	1	0.729
negative regulation of endothelial cell chemotaxis (GO:2001027)	4	1	0.729
metanephric renal vesicle formation (GO:0072093)	4	1	0.729
negative regulation of platelet-derived growth factor receptor-beta signaling pathway (GO:2000587)	4	1	0.728
endodermal cell fate commitment (GO:0001711)	12	3	0.167
neuropilin signaling pathway (GO:0038189)	4	1	0.728
ascending thin limb development (GO:0072021)	4	1	0.728
distal tubule development (GO:0072017)	12	3	0.167
interleukin-3-mediated signaling pathway (GO:0038156)	4	1	0.728
cardiac muscle cell proliferation (GO:0060038)	12	3	0.167
desmosome assembly (GO:0002159)	4	1	0.727
HRI-mediated signaling (GO:0140468)	4	1	0.727
positive regulation of hepatic stellate cell activation (GO:2000491)	4	1	0.727
neuron projection extension involved in neuron projection guidance (GO:1902284)	8	2	0.384
regulation of monocyte extravasation (GO:2000437)	4	1	0.727
regulation of thymocyte migration (GO:2000410)	4	1	0.727
regulation of T cell extravasation (GO:2000407)	4	1	0.726
N-terminal protein amino acid acetylation (GO:0006474)	16	4	0.0723
cellular response to laminar fluid shear stress (GO:0071499)	8	2	0.384
cellular response to hydroperoxide (GO:0071447)	8	2	0.384
positive regulation of histone H3-K14 acetylation (GO:0071442)	4	1	0.726
positive regulation of synapse structural plasticity (GO:0051835)	4	1	0.726
regulation of blood volume by renin-angiotensin (GO:0002016)	8	2	0.384
negative regulation of hepatocyte proliferation (GO:2000346)	4	1	0.726
negative regulation of chemokine (C-X-C motif) ligand 2 production (GO:2000342)	4	1	0.726
transcription initiation from RNA polymerase III promoter (GO:0006384)	8	2	0.384
protein succinylation (GO:0018335)	4	1	0.725
T-helper 2 cell differentiation (GO:0045064)	4	1	0.725
regulation of postsynaptic membrane organization (GO:1901626)	4	1	0.725
positive regulation of vesicle transport along microtubule (GO:1901610)	4	1	0.725
oxidative stress-induced premature senescence (GO:0090403)	4	1	0.724
heterochromatin maintenance (GO:0070829)	4	1	0.724
positive regulation of myoblast proliferation (GO:2000288)	8	2	0.383
ventricular cardiac muscle cell membrane repolarization (GO:0099625)	12	3	0.167
protein localization to axon (GO:0099612)	8	2	0.383
lagging strand elongation (GO:0006273)	4	1	0.724
leading strand elongation (GO:0006272)	4	1	0.724
establishment of Golgi localization (GO:0051683)	8	2	0.383
actin filament network formation (GO:0051639)	12	3	0.167
protein localization to juxtaparanode region of axon (GO:0071205)	4	1	0.724
bone regeneration (GO:1990523)	4	1	0.723
regulation of serotonin uptake (GO:0051611)	4	1	0.723
negative regulation of mitophagy (GO:1901525)	4	1	0.723
formation of anatomical boundary (GO:0048859)	4	1	0.723
forebrain morphogenesis (GO:0048853)	12	3	0.166
axon extension involved in axon guidance (GO:0048846)	8	2	0.383
regulation of growth rate (GO:0040009)	8	2	0.382
regulation of arginine metabolic process (GO:0000821)	4	1	0.723
histone H2B acetylation (GO:0043969)	4	1	0.722
positive regulation of fibroblast growth factor production (GO:0090271)	4	1	0.722
axis elongation involved in somitogenesis (GO:0090245)	4	1	0.722
Wnt signaling pathway involved in somitogenesis (GO:0090244)	4	1	0.722
regulation of centromeric sister chromatid cohesion (GO:0070602)	4	1	0.721
aldosterone metabolic process (GO:0032341)	4	1	0.721
regulation of determination of dorsal identity (GO:2000015)	4	1	0.721
meiotic DNA double-strand break processing (GO:0000706)	4	1	0.721
response to magnetism (GO:0071000)	4	1	0.721
membrane repolarization during ventricular cardiac muscle cell action potential (GO:0098915)	12	3	0.166
smooth muscle cell proliferation (GO:0048659)	4	1	0.72
axon ensheathment in central nervous system (GO:0032291)	20	5	0.0288
histone succinylation (GO:0106077)	4	1	0.72
central nervous system myelin formation (GO:0032289)	4	1	0.72
luteinizing hormone secretion (GO:0032275)	4	1	0.72
regulation of membrane depolarization during cardiac muscle cell action potential (GO:1900825)	4	1	0.72
'de novo' UMP biosynthetic process (GO:0044205)	4	1	0.719
negative regulation of neurotrophin TRK receptor signaling pathway (GO:0051387)	4	1	0.719
positive regulation of calcium ion import across plasma membrane (GO:1905665)	4	1	0.719
positive regulation of artery morphogenesis (GO:1905653)	4	1	0.719
regulation of artery morphogenesis (GO:1905651)	4	1	0.718
positive regulation of RNA polymerase II regulatory region sequence-specific DNA binding (GO:1905636)	4	1	0.718
regulation of blastocyst development (GO:0120222)	4	1	0.718
cellular alcohol biosynthetic process (GO:0044108)	4	1	0.718
cellular alcohol metabolic process (GO:0044107)	4	1	0.718
xenophagy (GO:0098792)	4	1	0.717
synaptic vesicle recycling via endosome (GO:0036466)	8	2	0.382
maintenance of lens transparency (GO:0036438)	4	1	0.717
rRNA 2'-O-methylation (GO:0000451)	4	1	0.717
lens fiber cell apoptotic process (GO:1990086)	4	1	0.717
corticosteroid hormone secretion (GO:0035930)	4	1	0.717
retrograde neuronal dense core vesicle transport (GO:1990049)	4	1	0.716
anterograde neuronal dense core vesicle transport (GO:1990048)	4	1	0.716
positive regulation of NK T cell differentiation (GO:0051138)	4	1	0.716
dorsal aorta morphogenesis (GO:0035912)	8	2	0.382
ascending aorta morphogenesis (GO:0035910)	4	1	0.716
regulation of leukocyte adhesion to arterial endothelial cell (GO:1904997)	4	1	0.716
negative regulation of fermentation (GO:1901003)	4	1	0.715
canonical Wnt signaling pathway involved in midbrain dopaminergic neuron differentiation (GO:1904954)	4	1	0.715
calcitriol biosynthetic process from calciol (GO:0036378)	4	1	0.715
interneuron migration (GO:1904936)	8	2	0.382
intracellular distribution of mitochondria (GO:0048312)	8	2	0.382
response to flavonoid (GO:1905395)	4	1	0.715
pigment metabolic process involved in pigmentation (GO:0043474)	4	1	0.715
cloaca development (GO:0035844)	4	1	0.714
negative regulation of membrane protein ectodomain proteolysis (GO:0051045)	8	2	0.381
negative regulation of nitric-oxide synthase activity (GO:0051001)	8	2	0.381
response to methotrexate (GO:0031427)	4	1	0.714
establishment or maintenance of actin cytoskeleton polarity (GO:0030950)	4	1	0.714
atrioventricular canal morphogenesis (GO:1905222)	4	1	0.714
response to tetrachloromethane (GO:1904772)	4	1	0.713
L-alanine catabolic process (GO:0042853)	4	1	0.713
L-alanine metabolic process (GO:0042851)	4	1	0.713
positive regulation of secondary metabolite biosynthetic process (GO:1900378)	8	2	0.381
regulation of voltage-gated sodium channel activity (GO:1905150)	8	2	0.381
positive regulation of cytoplasmic translational initiation (GO:1904690)	4	1	0.713
eye pigmentation (GO:0048069)	4	1	0.713
positive regulation of melanin biosynthetic process (GO:0048023)	8	2	0.38
Tie signaling pathway (GO:0048014)	4	1	0.712
limb joint morphogenesis (GO:0036022)	4	1	0.712
calcium-mediated signaling using extracellular calcium source (GO:0035585)	4	1	0.712
sequestering of BMP in extracellular matrix (GO:0035582)	4	1	0.712
regulation of kidney size (GO:0035564)	4	1	0.712
negative regulation of vascular associated smooth muscle cell differentiation (GO:1905064)	8	2	0.38
regulation of membrane repolarization during cardiac muscle cell action potential (GO:1905031)	4	1	0.711
regulation of axon diameter (GO:0031133)	4	1	0.711
long-chain fatty acid import into peroxisome (GO:0015910)	4	1	0.711
response to caloric restriction (GO:0061771)	4	1	0.711
protein lipidation involved in autophagosome assembly (GO:0061739)	4	1	0.711
glucose catabolic process to pyruvate (GO:0061718)	24	6	0.0113
negative regulation of cardiac muscle tissue growth (GO:0055022)	24	6	0.0113
cell migration involved in vasculogenesis (GO:0035441)	4	1	0.71
heterochromatin assembly by small RNA (GO:0031048)	4	1	0.71
myosin filament assembly (GO:0031034)	4	1	0.71
myosin filament organization (GO:0031033)	4	1	0.71
cytosol to endoplasmic reticulum transport (GO:0046967)	4	1	0.71
double-strand break repair via alternative nonhomologous end joining (GO:0097681)	4	1	0.709
histone H3-K36 dimethylation (GO:0097676)	4	1	0.709
positive regulation of programmed necrotic cell death (GO:0062100)	4	1	0.709
canonical glycolysis (GO:0061621)	24	6	0.0113
targeting of mRNA for destruction involved in RNA interference (GO:0030423)	4	1	0.709
positive regulation of reciprocal meiotic recombination (GO:0010845)	4	1	0.709
positive regulation of centrosome duplication (GO:0010825)	4	1	0.708
positive regulation of oxidative phosphorylation (GO:1903862)	4	1	0.708
regulation of cristae formation (GO:1903850)	4	1	0.708
amyloid-beta clearance by cellular catabolic process (GO:0150094)	8	2	0.38
clathrin-dependent synaptic vesicle endocytosis (GO:0150007)	4	1	0.708
positive regulation by virus of viral protein levels in host cell (GO:0046726)	4	1	0.707
vitamin D catabolic process (GO:0042369)	4	1	0.707
vitamin D biosynthetic process (GO:0042368)	4	1	0.707
regulation of extracellular matrix disassembly (GO:0010715)	16	4	0.0722
positive regulation of norepinephrine secretion (GO:0010701)	4	1	0.707
post-embryonic hemopoiesis (GO:0035166)	4	1	0.707
cardiac pacemaker cell development (GO:0060926)	8	2	0.38
cardiac cell fate commitment (GO:0060911)	12	3	0.166
interneuron axon guidance (GO:0097376)	4	1	0.706
cortisol metabolic process (GO:0034650)	4	1	0.706
cell communication by electrical coupling (GO:0010644)	20	5	0.0288
siRNA loading onto RISC involved in RNA interference (GO:0035087)	4	1	0.706
semicircular canal development (GO:0060872)	8	2	0.38
chondrocyte development involved in endochondral bone morphogenesis (GO:0003433)	8	2	0.379
blood vessel endothelial cell differentiation (GO:0060837)	8	2	0.379
regulation of glucose catabolic process to lactate via pyruvate (GO:1904023)	4	1	0.706
regulation of lung blood pressure (GO:0014916)	4	1	0.706
positive regulation of eating behavior (GO:1904000)	4	1	0.705
regulation of reciprocal meiotic recombination (GO:0010520)	4	1	0.705
positive regulation of extracellular exosome assembly (GO:1903553)	4	1	0.705
paramesonephric duct development (GO:0061205)	4	1	0.705
cellular response to camptothecin (GO:0072757)	4	1	0.705
ectodermal placode formation (GO:0060788)	12	3	0.166
mammary duct terminal end bud growth (GO:0060763)	4	1	0.704
regulation of mesenchymal to epithelial transition involved in metanephros morphogenesis (GO:0003339)	8	2	0.379
negative regulation of extracellular matrix constituent secretion (GO:0003332)	4	1	0.704
response to actinomycin D (GO:0072716)	4	1	0.704
Wnt signaling pathway involved in heart development (GO:0003306)	4	1	0.704
muscle hypertrophy (GO:0014896)	32	8	0.00175
response to muscle activity involved in regulation of muscle adaptation (GO:0014873)	4	1	0.704
glycoprotein transport (GO:0034436)	4	1	0.703
release of sequestered calcium ion into cytosol by sarcoplasmic reticulum (GO:0014808)	8	2	0.379
positive regulation of translational elongation (GO:0045901)	4	1	0.703
negative regulation of heart growth (GO:0061117)	24	6	0.0112
radial glia guided migration of Purkinje cell (GO:0021942)	4	1	0.703
regulation of endoribonuclease activity (GO:0060699)	4	1	0.703
endocardial cushion fusion (GO:0003274)	4	1	0.703
cell migration involved in endocardial cushion formation (GO:0003273)	4	1	0.702
growth involved in heart morphogenesis (GO:0003241)	4	1	0.702
ventricular compact myocardium morphogenesis (GO:0003223)	8	2	0.378
GDP-L-fucose metabolic process (GO:0046368)	4	1	0.702
cardiac right ventricle formation (GO:0003219)	4	1	0.702
regulation of chromosome condensation (GO:0060623)	4	1	0.702
regulation of cholesterol import (GO:0060620)	4	1	0.701
anterior head development (GO:0097065)	4	1	0.701
primary alcohol biosynthetic process (GO:0034309)	4	1	0.701
cardiac muscle tissue regeneration (GO:0061026)	4	1	0.701
endothelial cell apoptotic process (GO:0072577)	8	2	0.378
trachea cartilage morphogenesis (GO:0060535)	4	1	0.701
positive regulation of glomerular filtration (GO:0003104)	4	1	0.7
prostatic bud formation (GO:0060513)	4	1	0.7
regulation of skeletal muscle fiber differentiation (GO:1902809)	4	1	0.7
regulation of cardiac muscle cell contraction (GO:0086004)	33	8	0.00202
response to angiotensin (GO:1990776)	29	7	0.00523
aorta morphogenesis (GO:0035909)	29	7	0.00522
secondary palate development (GO:0062009)	25	6	0.0131
artery morphogenesis (GO:0048844)	63	15	3.79e-06
cardiac muscle cell action potential involved in contraction (GO:0086002)	38	9	0.000991
ureter development (GO:0072189)	17	4	0.0836
cellular response to epinephrine stimulus (GO:0071872)	13	3	0.192
regulation of nephron tubule epithelial cell differentiation (GO:0072182)	13	3	0.192
ectodermal placode development (GO:0071696)	13	3	0.192
renal vesicle morphogenesis (GO:0072077)	13	3	0.192
synapse maturation (GO:0060074)	13	3	0.192
pharyngeal system development (GO:0060037)	26	6	0.0152
regulation of the force of heart contraction (GO:0002026)	26	6	0.0152
peptidyl-methionine modification (GO:0018206)	13	3	0.192
glycolytic process through glucose-6-phosphate (GO:0061620)	26	6	0.0152
glycolytic process through fructose-6-phosphate (GO:0061615)	26	6	0.0151
positive regulation of myotube differentiation (GO:0010831)	13	3	0.191
genitalia morphogenesis (GO:0035112)	13	3	0.191
regulation of cardiac muscle cell proliferation (GO:0060043)	40	9	0.0013
viral genome replication (GO:0019079)	27	6	0.0173
regulation of axon regeneration (GO:0048679)	27	6	0.0172
striated muscle adaptation (GO:0014888)	27	6	0.0172
lung saccule development (GO:0060430)	9	2	0.432
positive regulation of keratinocyte differentiation (GO:0045618)	18	4	0.095
adenylate cyclase-inhibiting G protein-coupled glutamate receptor signaling pathway (GO:0007196)	9	2	0.432
regulation of epithelial cell differentiation involved in kidney development (GO:2000696)	18	4	0.0949
regulation of transforming growth factor beta2 production (GO:0032909)	9	2	0.431
regulation of histone deacetylase activity (GO:1901725)	9	2	0.431
small RNA loading onto RISC (GO:0070922)	9	2	0.431
cellular response to parathyroid hormone stimulus (GO:0071374)	9	2	0.431
muscle cell proliferation (GO:0033002)	18	4	0.0948
postsynaptic endocytosis (GO:0140239)	9	2	0.43
positive regulation of axon regeneration (GO:0048680)	9	2	0.43
postsynaptic neurotransmitter receptor internalization (GO:0098884)	9	2	0.43
regulation of transcription from RNA polymerase II promoter involved in heart development (GO:1901213)	9	2	0.43
regulation of modification of postsynaptic structure (GO:0099159)	9	2	0.429
response to gravity (GO:0009629)	9	2	0.429
lymph vessel morphogenesis (GO:0036303)	18	4	0.0947
proton-transporting V-type ATPase complex assembly (GO:0070070)	9	2	0.429
drug transport (GO:0015893)	9	2	0.429
SA node cell to atrial cardiac muscle cell communication (GO:0086070)	9	2	0.428
sympathetic ganglion development (GO:0061549)	9	2	0.428
histone H4-K20 methylation (GO:0034770)	9	2	0.428
histone H3-K4 demethylation (GO:0034720)	9	2	0.428
cardiac pacemaker cell differentiation (GO:0060920)	9	2	0.428
negative regulation of mitochondrial fusion (GO:0010637)	9	2	0.427
pyrimidine nucleobase biosynthetic process (GO:0019856)	9	2	0.427
regulation of gap junction assembly (GO:1903596)	9	2	0.427
release of sequestered calcium ion into cytosol by endoplasmic reticulum (GO:1903514)	9	2	0.427
urinary tract smooth muscle contraction (GO:0014848)	9	2	0.426
cardiac ventricle formation (GO:0003211)	9	2	0.426
diaphragm development (GO:0060539)	9	2	0.426
positive regulation of cell-substrate junction organization (GO:0150117)	32	7	0.00811
ventricular cardiac muscle tissue development (GO:0003229)	55	12	0.000123
glomerular epithelium development (GO:0072010)	23	5	0.0438
ventricular cardiac muscle tissue morphogenesis (GO:0055010)	46	10	0.000699
renal vesicle development (GO:0072087)	14	3	0.215
negative regulation of phosphatidylinositol 3-kinase signaling (GO:0014067)	14	3	0.215
cellular response to purine-containing compound (GO:0071415)	14	3	0.215
neuron projection arborization (GO:0140058)	14	3	0.215
glucose catabolic process (GO:0006007)	28	6	0.0197
negative regulation of axon regeneration (GO:0048681)	14	3	0.215
regulation of trophoblast cell migration (GO:1901163)	14	3	0.215
cardiac muscle cell contraction (GO:0086003)	42	9	0.00168
striated muscle cell proliferation (GO:0014855)	14	3	0.214
cardiac ventricle morphogenesis (GO:0003208)	70	15	1.08e-05
negative regulation of dendritic spine development (GO:0061000)	14	3	0.214
cardiac septum development (GO:0003279)	103	22	2.78e-08
regulation of actin filament-based movement (GO:1903115)	38	8	0.00425
positive regulation of stem cell differentiation (GO:2000738)	19	4	0.105
glomerular visceral epithelial cell differentiation (GO:0072112)	19	4	0.105
positive regulation of histone H3-K4 methylation (GO:0051571)	19	4	0.105
response to magnesium ion (GO:0032026)	19	4	0.105
response to caffeine (GO:0031000)	19	4	0.105
forelimb morphogenesis (GO:0035136)	38	8	0.00424
renal filtration cell differentiation (GO:0061318)	19	4	0.105
cardiac chamber morphogenesis (GO:0003206)	119	25	2.65e-09
mesonephric tubule development (GO:0072164)	81	17	2.49e-06
mesonephric epithelium development (GO:0072163)	81	17	2.47e-06
cell fate determination (GO:0001709)	43	9	0.00189
potassium ion import across plasma membrane (GO:1990573)	43	9	0.00189
regulation of bicellular tight junction assembly (GO:2000810)	24	5	0.0505
positive regulation of cardiac muscle cell proliferation (GO:0060045)	24	5	0.0505
aorta development (GO:0035904)	53	11	0.000416
regulation of heart rate by cardiac conduction (GO:0086091)	39	8	0.00482
endocardial cushion development (GO:0003197)	44	9	0.00217
cardiac muscle cell action potential (GO:0086001)	49	10	0.00105
positive regulation of epithelial to mesenchymal transition (GO:0010718)	49	10	0.00105
heart contraction (GO:0060047)	90	18	1.92e-06
positive regulation of adenylate cyclase activity (GO:0045762)	10	2	0.482
positive regulation of proteoglycan biosynthetic process (GO:1902730)	5	1	0.799
pyrimidine deoxyribonucleoside metabolic process (GO:0046125)	5	1	0.799
purine deoxyribonucleoside metabolic process (GO:0046122)	5	1	0.799
nucleobase catabolic process (GO:0046113)	5	1	0.798
thymidine metabolic process (GO:0046104)	5	1	0.798
mast cell chemotaxis (GO:0002551)	5	1	0.798
regulation of cohesin loading (GO:0071922)	5	1	0.798
pyrimidine ribonucleotide salvage (GO:0010138)	5	1	0.797
regulation of melanocyte differentiation (GO:0045634)	5	1	0.797
cell-cell adhesion mediated by integrin (GO:0033631)	5	1	0.797
cardiac muscle cell myoblast differentiation (GO:0060379)	10	2	0.482
regulation of corticosterone secretion (GO:2000852)	5	1	0.797
negative regulation of cell adhesion molecule production (GO:0060354)	5	1	0.797
dTMP metabolic process (GO:0046073)	5	1	0.796
glomerular epithelial cell differentiation (GO:0072311)	20	4	0.119
regulation of membrane hyperpolarization (GO:1902630)	5	1	0.796
protein localization to adherens junction (GO:0071896)	5	1	0.796
central nervous system vasculogenesis (GO:0022009)	5	1	0.796
fatty acid beta-oxidation using acyl-CoA dehydrogenase (GO:0033539)	10	2	0.481
negative regulation of osteoclast development (GO:2001205)	5	1	0.796
blood vessel remodeling (GO:0001974)	35	7	0.0119
corpus callosum morphogenesis (GO:0021540)	5	1	0.795
metanephric loop of Henle development (GO:0072236)	5	1	0.795
regulation of organelle transport along microtubule (GO:1902513)	10	2	0.481
regulation of basement membrane organization (GO:0110011)	5	1	0.795
T cell proliferation involved in immune response (GO:0002309)	5	1	0.795
negative regulation of epithelial cell differentiation involved in kidney development (GO:2000697)	5	1	0.794
nephric duct morphogenesis (GO:0072178)	10	2	0.481
positive regulation of transcription regulatory region DNA binding (GO:2000679)	25	5	0.0572
glomerular mesangial cell development (GO:0072144)	5	1	0.794
regulation of genetic imprinting (GO:2000653)	5	1	0.794
glomerular capillary formation (GO:0072104)	5	1	0.794
glomerulus vasculature morphogenesis (GO:0072103)	5	1	0.794
positive regulation of mesenchymal stem cell proliferation (GO:1902462)	5	1	0.793
regulation of mesenchymal stem cell proliferation (GO:1902460)	5	1	0.793
regulation of response to drug (GO:2001023)	5	1	0.793
organ induction (GO:0001759)	15	3	0.245
cytoplasm organization (GO:0007028)	10	2	0.481
positive regulation of CD4-positive, alpha-beta T cell proliferation (GO:2000563)	5	1	0.793
gastrulation with mouth forming second (GO:0001702)	25	5	0.0571
oviduct development (GO:0060066)	5	1	0.792
protein localization to bicellular tight junction (GO:1902396)	5	1	0.792
soft palate development (GO:0060023)	5	1	0.792
negative regulation of apoptotic process involved in morphogenesis (GO:1902338)	5	1	0.792
histone H3-K27 demethylation (GO:0071557)	5	1	0.792
alanine catabolic process (GO:0006524)	5	1	0.791
alanine metabolic process (GO:0006522)	5	1	0.791
negative regulation of synaptic transmission, glutamatergic (GO:0051967)	10	2	0.48
positive regulation of ATPase-coupled calcium transmembrane transporter activity (GO:1901896)	5	1	0.791
negative regulation of high voltage-gated calcium channel activity (GO:1901842)	5	1	0.791
ureteric bud development (GO:0001657)	80	16	9.57e-06
negative regulation of protein neddylation (GO:2000435)	5	1	0.791
regulation of polyamine transmembrane transport (GO:1902267)	5	1	0.79
positive regulation of delayed rectifier potassium channel activity (GO:1902261)	5	1	0.79
positive regulation of endothelial cell chemotaxis by VEGF-activated vascular endothelial growth factor receptor signaling pathway (GO:0038033)	5	1	0.79
non-canonical Wnt signaling pathway via JNK cascade (GO:0038031)	5	1	0.79
positive regulation of neuron maturation (GO:0014042)	5	1	0.789
regulation of timing of anagen (GO:0051884)	5	1	0.789
negative regulation of cell proliferation involved in kidney development (GO:1901723)	5	1	0.789
CRD-mediated mRNA stabilization (GO:0070934)	5	1	0.789
positive regulation of DNA topoisomerase (ATP-hydrolyzing) activity (GO:2000373)	5	1	0.789
regulation of DNA topoisomerase (ATP-hydrolyzing) activity (GO:2000371)	5	1	0.788
negative regulation of synaptic vesicle exocytosis (GO:2000301)	5	1	0.788
cellular response to corticotropin-releasing hormone stimulus (GO:0071376)	5	1	0.788
negative regulation of hair follicle development (GO:0051799)	5	1	0.788
cellular response to fructose stimulus (GO:0071332)	5	1	0.787
negative regulation of smoothened signaling pathway involved in dorsal/ventral neural tube patterning (GO:1901621)	5	1	0.787
glutamate homeostasis (GO:0090461)	5	1	0.787
regulation of vesicle transport along microtubule (GO:1901608)	5	1	0.787
positive regulation of neutrophil apoptotic process (GO:0033031)	5	1	0.787
heterochromatin organization involved in chromatin silencing (GO:0070868)	5	1	0.786
regulation of NADP metabolic process (GO:1902031)	5	1	0.786
cellular response to leucine (GO:0071233)	10	2	0.48
response to camptothecin (GO:1901563)	5	1	0.786
positive regulation of hematopoietic progenitor cell differentiation (GO:1901534)	5	1	0.786
response to muramyl dipeptide (GO:0032495)	20	4	0.119
IMP biosynthetic process (GO:0006188)	10	2	0.48
epididymis development (GO:1905867)	5	1	0.786
NADH oxidation (GO:0006116)	5	1	0.785
histone H3-K9 methylation (GO:0051567)	15	3	0.244
regulation of lymphangiogenesis (GO:1901490)	5	1	0.785
positive regulation of spindle assembly (GO:1905832)	5	1	0.785
branching morphogenesis of a nerve (GO:0048755)	5	1	0.785
negative regulation of cell-cell adhesion mediated by cadherin (GO:2000048)	10	2	0.48
anterograde dendritic transport of neurotransmitter receptor complex (GO:0098971)	5	1	0.784
regulation of cortisol secretion (GO:0051462)	5	1	0.784
fructose catabolic process (GO:0006001)	5	1	0.784
microtubule nucleation by microtubule organizing center (GO:0051418)	5	1	0.784
regulation of neuronal action potential (GO:0098908)	5	1	0.784
positive regulation of neuron projection regeneration (GO:0070572)	10	2	0.479
membrane fission (GO:0090148)	15	3	0.244
gonadotropin secretion (GO:0032274)	5	1	0.783
pyrimidine nucleotide salvage (GO:0032262)	5	1	0.783
UMP salvage (GO:0044206)	5	1	0.783
positive regulation of blood-brain barrier permeability (GO:1905605)	5	1	0.783
negative regulation of cell migration involved in sprouting angiogenesis (GO:0090051)	15	3	0.244
positive regulation of low-density lipoprotein receptor activity (GO:1905599)	5	1	0.783
establishment of meiotic spindle localization (GO:0051295)	5	1	0.782
protein heterotetramerization (GO:0051290)	15	3	0.244
negative regulation of vascular endothelial cell proliferation (GO:1905563)	5	1	0.782
negative regulation of myelination (GO:0031642)	10	2	0.479
glucose import across plasma membrane (GO:0098708)	5	1	0.782
mucociliary clearance (GO:0120197)	5	1	0.782
positive regulation of translation in response to endoplasmic reticulum stress (GO:0036493)	5	1	0.782
regulation of bile acid secretion (GO:0120188)	5	1	0.781
maturation of LSU-rRNA from tricistronic rRNA transcript (SSU-rRNA, 5.8S rRNA, LSU-rRNA) (GO:0000463)	15	3	0.244
regulation of lymphoid progenitor cell differentiation (GO:1905456)	10	2	0.479
ascending aorta development (GO:0035905)	5	1	0.781
negative regulation of leukocyte adhesion to vascular endothelial cell (GO:1904995)	5	1	0.781
brush border assembly (GO:1904970)	5	1	0.781
positive regulation of thymocyte apoptotic process (GO:0070245)	5	1	0.78
Wnt signaling pathway involved in midbrain dopaminergic neuron differentiation (GO:1904953)	10	2	0.479
negative regulation of helicase activity (GO:0051097)	5	1	0.78
regulation of fermentation (GO:0043465)	5	1	0.78
response to corticotropin-releasing hormone (GO:0043435)	5	1	0.78
regulation of endosome size (GO:0051036)	5	1	0.78
rRNA transport (GO:0051029)	5	1	0.779
positive regulation of isotype switching to IgA isotypes (GO:0048298)	5	1	0.779
synaptic vesicle budding (GO:0070142)	10	2	0.478
cellular response to L-glutamate (GO:1905232)	5	1	0.779
negative regulation of apoptotic process involved in development (GO:1904746)	5	1	0.779
monocyte extravasation (GO:0035696)	5	1	0.779
regulation of cytoplasmic translational initiation (GO:1904688)	5	1	0.778
neurotrophin TRK receptor signaling pathway (GO:0048011)	20	4	0.119
antigen processing and presentation, endogenous lipid antigen via MHC class Ib (GO:0048006)	5	1	0.778
regulation of astrocyte activation (GO:0061888)	5	1	0.778
monoubiquitinated protein deubiquitination (GO:0035520)	10	2	0.478
positive regulation of epithelial to mesenchymal transition involved in endocardial cushion formation (GO:1905007)	5	1	0.778
regulation of nodal signaling pathway involved in determination of lateral mesoderm left/right asymmetry (GO:1900175)	5	1	0.778
regulation of nodal signaling pathway involved in determination of left/right asymmetry (GO:1900145)	5	1	0.777
mitochondrial acetyl-CoA biosynthetic process from pyruvate (GO:0061732)	5	1	0.777
determination of pancreatic left/right asymmetry (GO:0035469)	5	1	0.777
pyrimidine deoxyribonucleoside monophosphate catabolic process (GO:0009178)	5	1	0.777
purine deoxyribonucleotide biosynthetic process (GO:0009153)	5	1	0.776
pyrimidine nucleoside monophosphate catabolic process (GO:0009131)	5	1	0.776
folate import across plasma membrane (GO:1904447)	5	1	0.776
negative regulation of SMAD protein complex assembly (GO:0010991)	5	1	0.776
negative regulation of glial cell migration (GO:1903976)	5	1	0.776
fructose catabolic process to hydroxyacetone phosphate and glyceraldehyde-3-phosphate (GO:0061624)	5	1	0.775
pyruvate family amino acid catabolic process (GO:0009080)	5	1	0.775
pyruvate family amino acid metabolic process (GO:0009078)	5	1	0.775
sialic acid transport (GO:0015739)	5	1	0.775
positive regulation of follicle-stimulating hormone secretion (GO:0046881)	5	1	0.775
regulation of follicle-stimulating hormone secretion (GO:0046880)	5	1	0.774
membrane depolarization during action potential (GO:0086010)	30	6	0.0264
positive regulation of RNA export from nucleus (GO:0046833)	5	1	0.774
regulation of stress granule assembly (GO:0062028)	5	1	0.774
regulation of synaptic assembly at neuromuscular junction (GO:0008582)	5	1	0.774
negative regulation of cholesterol storage (GO:0010887)	10	2	0.478
bradykinin catabolic process (GO:0010815)	5	1	0.774
trigeminal ganglion development (GO:0061551)	5	1	0.773
positive regulation of basement membrane assembly involved in embryonic body morphogenesis (GO:1904261)	5	1	0.773
regulation of basement membrane assembly involved in embryonic body morphogenesis (GO:1904259)	5	1	0.773
synaptic vesicle docking (GO:0016081)	10	2	0.478
negative regulation of fibroblast migration (GO:0010764)	10	2	0.477
transepithelial chloride transport (GO:0030321)	5	1	0.773
sinoatrial node cell development (GO:0060931)	5	1	0.773
mature ribosome assembly (GO:0042256)	5	1	0.772
neutrophil clearance (GO:0097350)	5	1	0.772
adult feeding behavior (GO:0008343)	10	2	0.477
membrane to membrane docking (GO:0022614)	5	1	0.772
cell adhesion involved in heart morphogenesis (GO:0061343)	5	1	0.772
growth plate cartilage chondrocyte development (GO:0003431)	5	1	0.772
chondrocyte hypertrophy (GO:0003415)	5	1	0.771
desmosome organization (GO:0002934)	10	2	0.477
retina vasculature morphogenesis in camera-type eye (GO:0061299)	10	2	0.477
hair follicle placode formation (GO:0060789)	5	1	0.771
regulation of epithelial cell proliferation involved in prostate gland development (GO:0060768)	10	2	0.476
response to denervation involved in regulation of muscle adaptation (GO:0014894)	10	2	0.476
response to muscle inactivity involved in regulation of muscle adaptation (GO:0014877)	10	2	0.476
response to muscle inactivity (GO:0014870)	10	2	0.476
hindbrain radial glia guided cell migration (GO:0021932)	10	2	0.475
cellular response to bile acid (GO:1903413)	5	1	0.771
response to bile acid (GO:1903412)	5	1	0.771
ureteric bud elongation (GO:0060677)	5	1	0.77
positive regulation of ER to Golgi vesicle-mediated transport (GO:1902953)	5	1	0.77
vascular associated smooth muscle cell development (GO:0097084)	10	2	0.475
positive regulation of RNA polymerase II transcription preinitiation complex assembly (GO:0045899)	10	2	0.475
regulation of adherens junction organization (GO:1903391)	5	1	0.77
common bile duct development (GO:0061009)	5	1	0.77
oxalate transport (GO:0019532)	10	2	0.475
bundle of His development (GO:0003166)	5	1	0.77
prostate glandular acinus development (GO:0060525)	10	2	0.474
type II pneumocyte differentiation (GO:0060510)	5	1	0.769
type I pneumocyte differentiation (GO:0060509)	5	1	0.769
positive regulation of epithelial cell proliferation involved in lung morphogenesis (GO:0060501)	5	1	0.769
mesonephros development (GO:0001823)	85	17	4.3e-06
regulation of action potential (GO:0098900)	51	10	0.00132
ureteric bud morphogenesis (GO:0060675)	51	10	0.00131
genitalia development (GO:0048806)	46	9	0.00281
smooth muscle cell differentiation (GO:0051145)	36	7	0.0135
outflow tract morphogenesis (GO:0003151)	67	13	0.000143
positive regulation of osteoblast differentiation (GO:0045669)	62	12	0.000318
positive regulation of animal organ morphogenesis (GO:0110110)	31	6	0.0297
regulation of fibroblast growth factor receptor signaling pathway (GO:0040036)	31	6	0.0296
regulation of neuron projection regeneration (GO:0070570)	31	6	0.0296
cardiac cell development (GO:0055006)	62	12	0.000317
embryonic forelimb morphogenesis (GO:0035115)	31	6	0.0295
negative regulation of glial cell differentiation (GO:0045686)	26	5	0.0644
mesonephric tubule morphogenesis (GO:0072171)	52	10	0.00146
autonomic nervous system development (GO:0048483)	47	9	0.00322
artery development (GO:0060840)	89	17	7.14e-06
regulation of ventricular cardiac muscle cell membrane repolarization (GO:0060307)	21	4	0.132
myelin assembly (GO:0032288)	21	4	0.132
regulation of cardiac muscle tissue growth (GO:0055021)	58	11	0.00079
regulation of cardiac conduction (GO:1903779)	58	11	0.000788
NADH metabolic process (GO:0006734)	37	7	0.0152
cardiac conduction (GO:0061337)	85	16	1.85e-05
response to epinephrine (GO:0071871)	16	3	0.266
cell migration in hindbrain (GO:0021535)	16	3	0.265
negative regulation of nitric oxide biosynthetic process (GO:0045019)	16	3	0.265
negative regulation of neuron projection regeneration (GO:0070571)	16	3	0.265
intestinal absorption (GO:0050892)	32	6	0.0335
negative regulation of smooth muscle cell differentiation (GO:0051151)	16	3	0.265
muscle adaptation (GO:0043500)	32	6	0.0335
regulation of retinoic acid receptor signaling pathway (GO:0048385)	16	3	0.265
vascular associated smooth muscle cell differentiation (GO:0035886)	16	3	0.265
positive regulation of cardiac muscle tissue growth (GO:0055023)	32	6	0.0334
cardiac myofibril assembly (GO:0055003)	16	3	0.264
female genitalia development (GO:0030540)	16	3	0.264
negative regulation of nitric oxide metabolic process (GO:1904406)	16	3	0.264
ganglion development (GO:0061548)	16	3	0.264
vitamin D metabolic process (GO:0042359)	16	3	0.264
negative regulation of organ growth (GO:0046621)	32	6	0.0334
cardiac muscle tissue morphogenesis (GO:0055008)	59	11	0.000884
branching involved in ureteric bud morphogenesis (GO:0001658)	43	8	0.00796
ventricular septum development (GO:0003281)	70	13	0.000205
carbohydrate phosphorylation (GO:0046835)	27	5	0.0721
embryonic hindlimb morphogenesis (GO:0035116)	27	5	0.072
renal tubule development (GO:0061326)	81	15	4.64e-05
cardiac chamber development (GO:0003205)	162	30	4.7e-10
regulation of heart growth (GO:0060420)	65	12	0.000452
regulation of focal adhesion assembly (GO:0051893)	65	12	0.00045
regulation of cell-substrate junction assembly (GO:0090109)	65	12	0.000449
heart process (GO:0003015)	103	19	2.35e-06
ventricular septum morphogenesis (GO:0060412)	38	7	0.0168
kidney epithelium development (GO:0072073)	126	23	1.28e-07
regulation of adenylate cyclase activity (GO:0045761)	33	6	0.0375
positive regulation of tissue remodeling (GO:0034105)	11	2	0.489
regulation of glucocorticoid secretion (GO:2000849)	11	2	0.489
UMP metabolic process (GO:0046049)	11	2	0.489
carnitine shuttle (GO:0006853)	11	2	0.488
metanephric renal vesicle morphogenesis (GO:0072283)	11	2	0.488
xenobiotic glucuronidation (GO:0052697)	11	2	0.488
glucocorticoid biosynthetic process (GO:0006704)	11	2	0.488
commissural neuron axon guidance (GO:0071679)	11	2	0.487
nephron tubule development (GO:0072080)	77	14	0.000118
loop of Henle development (GO:0072070)	11	2	0.487
response to L-glutamate (GO:1902065)	11	2	0.487
UMP biosynthetic process (GO:0006222)	11	2	0.487
negative regulation of synapse organization (GO:1905809)	11	2	0.487
peptidyl-lysine dimethylation (GO:0018027)	22	4	0.147
negative regulation of collateral sprouting (GO:0048671)	11	2	0.486
regulation of gonadotropin secretion (GO:0032276)	11	2	0.486
positive regulation of fatty acid beta-oxidation (GO:0032000)	11	2	0.486
paraxial mesoderm morphogenesis (GO:0048340)	11	2	0.486
negative regulation of cardiocyte differentiation (GO:1905208)	11	2	0.485
anoikis (GO:0043276)	11	2	0.485
pyrimidine ribonucleoside monophosphate biosynthetic process (GO:0009174)	11	2	0.485
pyrimidine ribonucleoside monophosphate metabolic process (GO:0009173)	11	2	0.485
primary miRNA processing (GO:0031053)	11	2	0.485
deoxyribonucleoside metabolic process (GO:0009120)	11	2	0.484
ether lipid biosynthetic process (GO:0008611)	11	2	0.484
positive regulation of glial cell migration (GO:1903977)	11	2	0.484
membrane repolarization (GO:0086009)	22	4	0.147
hormone catabolic process (GO:0042447)	11	2	0.484
peristalsis (GO:0030432)	11	2	0.483
glycoside catabolic process (GO:0016139)	11	2	0.483
regulation of vesicle size (GO:0097494)	11	2	0.483
coronary vasculature development (GO:0060976)	44	8	0.0088
cellular lipid biosynthetic process (GO:0097384)	11	2	0.483
renal tubule morphogenesis (GO:0061333)	66	12	0.000508
glycerol ether biosynthetic process (GO:0046504)	11	2	0.483
endothelial cell activation (GO:0042118)	11	2	0.482
amelogenesis (GO:0097186)	22	4	0.147
positive regulation of transcription by RNA polymerase III (GO:0045945)	11	2	0.482
positive regulation of synaptic vesicle recycling (GO:1903423)	11	2	0.482
endocardial cushion formation (GO:0003272)	22	4	0.147
cardiac chamber formation (GO:0003207)	11	2	0.482
regulation of glial cell apoptotic process (GO:0034350)	11	2	0.481
endocardium development (GO:0003157)	11	2	0.481
muscle tissue morphogenesis (GO:0060415)	67	12	0.000569
cardiac ventricle development (GO:0003231)	123	22	3.81e-07
neuronal action potential (GO:0019228)	28	5	0.0802
cardiac muscle tissue development (GO:0048738)	168	30	1.02e-09
regulation of cardiocyte differentiation (GO:1905207)	28	5	0.0801
epithelial cell apoptotic process (GO:1904019)	28	5	0.08
nephron tubule morphogenesis (GO:0072078)	62	11	0.00125
regulation of corticosteroid hormone secretion (GO:2000846)	17	3	0.285
nephron tubule formation (GO:0072079)	17	3	0.284
acrosome assembly (GO:0001675)	17	3	0.284
glycogen catabolic process (GO:0005980)	17	3	0.284
pyrimidine nucleobase metabolic process (GO:0006206)	17	3	0.284
megakaryocyte development (GO:0035855)	17	3	0.284
epithelial cell differentiation involved in kidney development (GO:0035850)	34	6	0.0414
positive regulation of cardiocyte differentiation (GO:1905209)	17	3	0.283
positive regulation of vascular associated smooth muscle cell migration (GO:1904754)	17	3	0.283
regulation of mRNA polyadenylation (GO:1900363)	17	3	0.283
regulation of glial cell migration (GO:1903975)	17	3	0.283
membrane depolarization during cardiac muscle cell action potential (GO:0086012)	17	3	0.283
hindlimb morphogenesis (GO:0035137)	34	6	0.0414
regulation of cell communication by electrical coupling (GO:0010649)	17	3	0.282
tooth mineralization (GO:0034505)	17	3	0.282
retina vasculature development in camera-type eye (GO:0061298)	17	3	0.282
regulation of gastrulation (GO:0010470)	17	3	0.282
response to fluid shear stress (GO:0034405)	34	6	0.0413
histone H3-K4 trimethylation (GO:0080182)	17	3	0.282
regulation of epithelial to mesenchymal transition (GO:0010717)	91	16	3.77e-05
endodermal cell differentiation (GO:0035987)	40	7	0.021
positive regulation of transcription from RNA polymerase II promoter involved in cellular response to chemical stimulus (GO:1901522)	23	4	0.159
response to muscle stretch (GO:0035994)	23	4	0.159
megakaryocyte differentiation (GO:0030219)	23	4	0.159
amyloid-beta clearance (GO:0097242)	23	4	0.159
nephron epithelium development (GO:0072009)	98	17	2.12e-05
regulation of transcription regulatory region DNA binding (GO:2000677)	52	9	0.00567
branching involved in blood vessel morphogenesis (GO:0001569)	29	5	0.0878
histone monoubiquitination (GO:0010390)	29	5	0.0877
nephron epithelium morphogenesis (GO:0072088)	64	11	0.00148
regulation of cell-substrate junction organization (GO:0150116)	70	12	0.000797
positive regulation of pri-miRNA transcription by RNA polymerase II (GO:1902895)	41	7	0.0236
face development (GO:0060324)	47	8	0.0121
kidney morphogenesis (GO:0060993)	83	14	0.000229
cardiocyte differentiation (GO:0035051)	107	18	1.47e-05
negative regulation of cardiac muscle hypertrophy in response to stress (GO:1903243)	6	1	0.858
negative regulation of protein targeting to mitochondrion (GO:1903215)	6	1	0.858
positive regulation of heart growth (GO:0060421)	36	6	0.0513
deoxyribonucleoside catabolic process (GO:0046121)	6	1	0.858
positive regulation of toll-like receptor 7 signaling pathway (GO:0034157)	6	1	0.857
determination of liver left/right asymmetry (GO:0071910)	6	1	0.857
regulation of luteinizing hormone secretion (GO:0033684)	6	1	0.857
regulation of keratinocyte differentiation (GO:0045616)	42	7	0.0265
regulation of endothelial cell differentiation (GO:0045601)	36	6	0.0512
negative regulation of autophagy of mitochondrion (GO:1903147)	6	1	0.857
negative regulation of cell adhesion mediated by integrin (GO:0033629)	12	2	0.53
regulation of growth hormone receptor signaling pathway (GO:0060398)	6	1	0.857
regulation of ventricular cardiac muscle cell membrane depolarization (GO:0060373)	6	1	0.856
regulation of aldosterone secretion (GO:2000858)	6	1	0.856
regulation of mineralocorticoid secretion (GO:2000855)	6	1	0.856
dUMP metabolic process (GO:0046078)	6	1	0.856
dAMP metabolic process (GO:0046053)	6	1	0.856
regulation of blood vessel remodeling (GO:0060312)	6	1	0.855
regulation of phosphatidylinositol dephosphorylation (GO:0060304)	6	1	0.855
purine ribonucleoside bisphosphate biosynthetic process (GO:0034036)	6	1	0.855
positive regulation of cell proliferation in bone marrow (GO:0071864)	6	1	0.855
cardioblast differentiation (GO:0010002)	12	2	0.529
regulation of osteoclast development (GO:2001204)	12	2	0.529
nervous system process involved in regulation of systemic arterial blood pressure (GO:0001976)	12	2	0.529
neuron-neuron synaptic transmission (GO:0007270)	6	1	0.854
B cell lineage commitment (GO:0002326)	6	1	0.854
myeloid progenitor cell differentiation (GO:0002318)	6	1	0.854
inner cell mass cell differentiation (GO:0001826)	6	1	0.854
mesangial cell development (GO:0072143)	6	1	0.854
mitotic centrosome separation (GO:0007100)	6	1	0.853
regulation of thyroid hormone generation (GO:2000609)	6	1	0.853
negative regulation of transforming growth factor beta1 production (GO:0032911)	6	1	0.853
regulation of chemokine (C-C motif) ligand 5 production (GO:0071649)	12	2	0.529
xenobiotic transport across blood-brain barrier (GO:1990962)	6	1	0.853
double-strand break repair involved in meiotic recombination (GO:1990918)	6	1	0.852
positive regulation of skeletal muscle cell differentiation (GO:2001016)	6	1	0.852
negative regulation of skeletal muscle cell differentiation (GO:2001015)	6	1	0.852
nephron morphogenesis (GO:0072028)	66	11	0.00184
cannabinoid signaling pathway (GO:0038171)	6	1	0.852
glomerular mesangial cell differentiation (GO:0072008)	6	1	0.852
positive regulation of apoptotic process involved in morphogenesis (GO:1902339)	6	1	0.851
regulation of apoptotic process involved in morphogenesis (GO:1902337)	12	2	0.528
lysine catabolic process (GO:0006554)	12	2	0.528
negative regulation of ATPase-coupled calcium transmembrane transporter activity (GO:1901895)	6	1	0.851
regulation of ATPase-coupled calcium transmembrane transporter activity (GO:1901894)	12	2	0.528
cell proliferation in midbrain (GO:0033278)	6	1	0.851
regulation of hepatic stellate cell activation (GO:2000489)	6	1	0.851
positive regulation of cAMP-dependent protein kinase activity (GO:2000481)	6	1	0.85
semaphorin-plexin signaling pathway involved in axon guidance (GO:1902287)	12	2	0.528
negative regulation of monooxygenase activity (GO:0032769)	12	2	0.527
negative regulation of delayed rectifier potassium channel activity (GO:1902260)	12	2	0.527
positive regulation of interleukin-18 production (GO:0032741)	6	1	0.85
non-canonical Wnt signaling pathway via MAPK cascade (GO:0038030)	6	1	0.85
positive regulation of interferon-alpha production (GO:0032727)	24	4	0.174
negative regulation of focal adhesion assembly (GO:0051895)	18	3	0.315
regulation of histone ubiquitination (GO:0033182)	12	2	0.527
regulation of myoblast fusion (GO:1901739)	18	3	0.315
positive regulation of histone deacetylase activity (GO:1901727)	6	1	0.85
establishment of endothelial intestinal barrier (GO:0090557)	12	2	0.527
glomerular visceral epithelial cell migration (GO:0090521)	6	1	0.85
luteolysis (GO:0001554)	6	1	0.849
regulation of mesoderm development (GO:2000380)	6	1	0.849
negative regulation of interferon-alpha production (GO:0032687)	6	1	0.849
regulation of ovarian follicle development (GO:2000354)	6	1	0.849
regulation of interferon-alpha production (GO:0032647)	30	5	0.0971
hexose import across plasma membrane (GO:0140271)	6	1	0.849
aggresome assembly (GO:0070842)	6	1	0.848
regulation of myoblast proliferation (GO:2000291)	12	2	0.527
chromatin maintenance (GO:0070827)	6	1	0.848
regulation of translation at synapse (GO:0140243)	6	1	0.848
regulation of cell projection size (GO:0032536)	12	2	0.526
maintenance of centrosome location (GO:0051661)	6	1	0.848
maintenance of organelle location (GO:0051657)	12	2	0.526
ether biosynthetic process (GO:1901503)	12	2	0.526
regulation of translation at synapse, modulating synaptic transmission (GO:0099547)	6	1	0.847
regulation of presynaptic membrane potential (GO:0099505)	6	1	0.847
negative regulation of fibroblast growth factor receptor signaling pathway (GO:0040037)	18	3	0.314
peptidyl-cysteine S-nitrosylation (GO:0018119)	6	1	0.847
2-oxoglutarate metabolic process (GO:0006103)	18	3	0.314
isocitrate metabolic process (GO:0006102)	6	1	0.847
regulation of fibroblast growth factor production (GO:0090270)	6	1	0.847
maintenance of presynaptic active zone structure (GO:0048790)	6	1	0.846
vitamin D3 metabolic process (GO:0070640)	6	1	0.846
positive regulation of stress fiber assembly (GO:0051496)	54	9	0.00705
regulation of mesodermal cell differentiation (GO:1905770)	6	1	0.846
intracellular pH elevation (GO:0051454)	6	1	0.846
positive regulation of pigment cell differentiation (GO:0050942)	6	1	0.845
cholesterol import (GO:0070508)	6	1	0.845
sensory perception of umami taste (GO:0050917)	6	1	0.845
sensory perception of sweet taste (GO:0050916)	6	1	0.845
polysaccharide digestion (GO:0044245)	6	1	0.845
positive regulation of gonadotropin secretion (GO:0032278)	6	1	0.844
positive regulation of nucleobase-containing compound transport (GO:0032241)	6	1	0.844
regulation of synaptic transmission, cholinergic (GO:0032222)	6	1	0.844
intestinal hexose absorption (GO:0106001)	6	1	0.844
regulation of calcium ion import across plasma membrane (GO:1905664)	6	1	0.844
voluntary musculoskeletal movement (GO:0050882)	6	1	0.843
regulation of protein kinase C signaling (GO:0090036)	18	3	0.314
negative regulation of trophoblast cell migration (GO:1901164)	6	1	0.843
carbohydrate import across plasma membrane (GO:0098704)	6	1	0.843
parasympathetic nervous system development (GO:0048486)	18	3	0.314
negative regulation of fat cell proliferation (GO:0070345)	6	1	0.843
lens fiber cell morphogenesis (GO:0070309)	6	1	0.842
enzyme-directed rRNA pseudouridine synthesis (GO:0000455)	6	1	0.842
membrane raft distribution (GO:0031580)	6	1	0.842
steroid hormone secretion (GO:0035929)	6	1	0.842
mitochondrial DNA repair (GO:0043504)	6	1	0.842
midbrain dopaminergic neuron differentiation (GO:1904948)	12	2	0.526
positive regulation of skeletal muscle tissue regeneration (GO:0043415)	6	1	0.841
regulation of isotype switching to IgA isotypes (GO:0048296)	6	1	0.841
interleukin-6-mediated signaling pathway (GO:0070102)	18	3	0.314
regulation of modification of postsynaptic actin cytoskeleton (GO:1905274)	6	1	0.841
histone lysine demethylation (GO:0070076)	30	5	0.097
protein nitrosylation (GO:0017014)	6	1	0.841
positive regulation of protein localization to cell cortex (GO:1904778)	6	1	0.841
regulation of apoptotic process involved in development (GO:1904748)	12	2	0.525
positive regulation of apoptotic process involved in development (GO:1904747)	6	1	0.84
3'-phosphoadenosine 5'-phosphosulfate biosynthetic process (GO:0050428)	6	1	0.84
chromatin-mediated maintenance of transcription (GO:0048096)	12	2	0.525
intrinsic apoptotic signaling pathway in response to DNA damage by p53 class mediator (GO:0042771)	30	5	0.0969
cellular response to interleukin-3 (GO:0036016)	6	1	0.84
response to interleukin-3 (GO:0036015)	6	1	0.84
positive regulation of metallopeptidase activity (GO:1905050)	6	1	0.839
glucan catabolic process (GO:0009251)	18	3	0.313
regulation of epithelial to mesenchymal transition involved in endocardial cushion formation (GO:1905005)	6	1	0.839
tRNA pseudouridine synthesis (GO:0031119)	6	1	0.839
monovalent inorganic anion homeostasis (GO:0055083)	18	3	0.313
chloride ion homeostasis (GO:0055064)	18	3	0.313
cardiac muscle tissue growth (GO:0055017)	24	4	0.174
atrial cardiac muscle tissue morphogenesis (GO:0055009)	6	1	0.839
positive regulation of hemoglobin biosynthetic process (GO:0046985)	6	1	0.839
hemoglobin biosynthetic process (GO:0042541)	6	1	0.838
ubiquitin-dependent SMAD protein catabolic process (GO:0030579)	6	1	0.838
PML body organization (GO:0030578)	6	1	0.838
regulation of SMAD protein complex assembly (GO:0010990)	6	1	0.838
attachment of GPI anchor to protein (GO:0016255)	6	1	0.838
sterol import (GO:0035376)	6	1	0.837
prostaglandin transport (GO:0015732)	6	1	0.837
iodide transport (GO:0015705)	6	1	0.837
gamma-delta T cell differentiation (GO:0042492)	6	1	0.837
filopodium assembly (GO:0046847)	18	3	0.313
positive regulation of odontogenesis (GO:0042482)	6	1	0.837
negative regulation of cell-substrate junction organization (GO:0150118)	18	3	0.313
cellular response to angiotensin (GO:1904385)	24	4	0.174
protein localization to cell-cell junction (GO:0150105)	18	3	0.312
negative regulation of sequestering of triglyceride (GO:0010891)	6	1	0.836
choline catabolic process (GO:0042426)	6	1	0.836
mast cell migration (GO:0097531)	6	1	0.836
negative regulation of centrosome duplication (GO:0010826)	12	2	0.525
regulation of deacetylase activity (GO:0150065)	12	2	0.525
glutathione transmembrane transport (GO:0034775)	6	1	0.836
sinoatrial node cell differentiation (GO:0060921)	6	1	0.835
negative regulation of centrosome cycle (GO:0046606)	12	2	0.524
positive regulation of alkaline phosphatase activity (GO:0010694)	6	1	0.835
response to antineoplastic agent (GO:0097327)	6	1	0.835
skeletal muscle thin filament assembly (GO:0030240)	6	1	0.835
cardiac muscle cell apoptotic process (GO:0010659)	6	1	0.835
striated muscle cell apoptotic process (GO:0010658)	6	1	0.834
negative regulation of cardiac muscle adaptation (GO:0010616)	6	1	0.834
cardiac neural crest cell development involved in outflow tract morphogenesis (GO:0061309)	6	1	0.834
negative regulation of photoreceptor cell differentiation (GO:0046533)	6	1	0.834
regulation of photoreceptor cell differentiation (GO:0046532)	6	1	0.834
neurotransmitter biosynthetic process (GO:0042136)	18	3	0.312
regulation of collagen fibril organization (GO:1904026)	6	1	0.833
positive regulation of nuclear cell cycle DNA replication (GO:0010571)	6	1	0.833
positive regulation of gap junction assembly (GO:1903598)	6	1	0.833
regulation of extracellular exosome assembly (GO:1903551)	6	1	0.833
pancreatic A cell differentiation (GO:0003310)	6	1	0.833
postsynaptic density assembly (GO:0097107)	6	1	0.832
regulation of somitogenesis (GO:0014807)	6	1	0.832
cellular anion homeostasis (GO:0030002)	18	3	0.312
corticospinal tract morphogenesis (GO:0021957)	6	1	0.832
lamellipodium morphogenesis (GO:0072673)	6	1	0.832
presynaptic membrane organization (GO:0097090)	12	2	0.524
glial cell apoptotic process (GO:0034349)	6	1	0.831
adherens junction maintenance (GO:0034334)	6	1	0.831
positive regulation of myeloid dendritic cell cytokine production (GO:0002735)	6	1	0.831
regulation of myeloid dendritic cell cytokine production (GO:0002733)	6	1	0.831
regulation of branching involved in lung morphogenesis (GO:0061046)	6	1	0.831
cerebral cortex GABAergic interneuron migration (GO:0021853)	6	1	0.83
endocardium morphogenesis (GO:0003160)	6	1	0.83
fibroblast activation (GO:0072537)	6	1	0.83
amino acid homeostasis (GO:0080144)	6	1	0.83
regulation of systemic arterial blood pressure by endothelin (GO:0003100)	6	1	0.83
regulation of synaptic vesicle transport (GO:1902803)	6	1	0.829
muscle cell development (GO:0055001)	146	24	3.25e-07
endoderm formation (GO:0001706)	49	8	0.015
response to antibiotic (GO:0046677)	49	8	0.015
muscle organ morphogenesis (GO:0048644)	74	12	0.00121
regulation of cardiac muscle contraction (GO:0055117)	74	12	0.0012
regulation of histone H3-K4 methylation (GO:0051569)	31	5	0.106
phosphatidylinositol dephosphorylation (GO:0046856)	31	5	0.106
heart trabecula morphogenesis (GO:0061384)	31	5	0.106
heart growth (GO:0060419)	25	4	0.193
regulation of cardiac muscle cell membrane repolarization (GO:0099623)	25	4	0.193
negative regulation of lyase activity (GO:0051350)	25	4	0.193
regulation of lyase activity (GO:0051339)	50	8	0.0163
endocrine process (GO:0050886)	50	8	0.0163
positive regulation of cholesterol efflux (GO:0010875)	25	4	0.193
rhythmic behavior (GO:0007622)	25	4	0.192
endoderm development (GO:0007492)	75	12	0.00131
cardiac muscle contraction (GO:0060048)	75	12	0.00131
actin filament-based movement (GO:0030048)	119	19	1.4e-05
striated muscle contraction (GO:0006941)	107	17	5.5e-05
negative regulation of oxidative stress-induced neuron death (GO:1903204)	19	3	0.34
trachea development (GO:0060438)	19	3	0.34
cellular glucuronidation (GO:0052695)	19	3	0.34
phosphatidylinositol 3-kinase signaling (GO:0014065)	38	6	0.062
cellular response to exogenous dsRNA (GO:0071360)	19	3	0.34
cardiac muscle cell membrane repolarization (GO:0099622)	19	3	0.339
fatty acid transmembrane transport (GO:1902001)	19	3	0.339
cellular polysaccharide catabolic process (GO:0044247)	19	3	0.339
retinoic acid receptor signaling pathway (GO:0048384)	19	3	0.339
androgen receptor signaling pathway (GO:0030521)	19	3	0.338
histone H3-K9 modification (GO:0061647)	19	3	0.338
membrane repolarization during cardiac muscle cell action potential (GO:0086013)	19	3	0.338
membrane repolarization during action potential (GO:0086011)	19	3	0.338
vesicle transport along actin filament (GO:0030050)	19	3	0.338
positive regulation of dendritic spine morphogenesis (GO:0061003)	19	3	0.337
cardiac muscle cell development (GO:0055013)	57	9	0.00933
actin-mediated cell contraction (GO:0070252)	89	14	0.000427
neuron apoptotic process (GO:0051402)	51	8	0.0177
cellular component assembly involved in morphogenesis (GO:0010927)	96	15	0.000238
histone demethylation (GO:0016577)	32	5	0.114
regulation of stress fiber assembly (GO:0051492)	90	14	0.000469
negative regulation of angiogenesis (GO:0016525)	103	16	0.000135
positive regulation of cell-matrix adhesion (GO:0001954)	58	9	0.0104
striated muscle cell development (GO:0055002)	58	9	0.0103
regulation of striated muscle contraction (GO:0006942)	91	14	0.000517
negative regulation of epidermis development (GO:0045683)	13	2	0.576
positive regulation of epidermal cell differentiation (GO:0045606)	26	4	0.207
negative regulation of epidermal cell differentiation (GO:0045605)	13	2	0.576
cardiac epithelial to mesenchymal transition (GO:0060317)	26	4	0.207
lymphangiogenesis (GO:0001946)	13	2	0.576
positive regulation of transcription elongation from RNA polymerase II promoter (GO:0032968)	13	2	0.576
regulation of growth hormone secretion (GO:0060123)	13	2	0.575
convergent extension (GO:0060026)	13	2	0.575
glomerulus development (GO:0032835)	52	8	0.0196
Sertoli cell development (GO:0060009)	13	2	0.575
lysine metabolic process (GO:0006553)	13	2	0.575
semaphorin-plexin signaling pathway involved in neuron projection guidance (GO:1902285)	13	2	0.574
membrane depolarization (GO:0051899)	52	8	0.0196
negative regulation of amyloid fibril formation (GO:1905907)	13	2	0.574
negative regulation of cell aging (GO:0090344)	26	4	0.206
negative regulation of blood vessel morphogenesis (GO:2000181)	104	16	0.000149
modification of synaptic structure (GO:0099563)	13	2	0.574
response to parathyroid hormone (GO:0071107)	13	2	0.574
embryonic brain development (GO:1990403)	13	2	0.573
regulation of oligodendrocyte differentiation (GO:0048713)	39	6	0.0687
positive regulation of hormone metabolic process (GO:0032352)	13	2	0.573
postsynaptic actin cytoskeleton organization (GO:0098974)	13	2	0.573
myoblast migration (GO:0051451)	13	2	0.573
regulation of establishment of planar polarity involved in neural tube closure (GO:0090178)	13	2	0.572
aminoacyl-tRNA metabolism involved in translational fidelity (GO:0106074)	13	2	0.572
post-embryonic animal morphogenesis (GO:0009886)	13	2	0.572
positive regulation of protein insertion into mitochondrial membrane involved in apoptotic signaling pathway (GO:1900740)	26	4	0.206
regulation of protein insertion into mitochondrial membrane involved in apoptotic signaling pathway (GO:1900739)	26	4	0.206
enamel mineralization (GO:0070166)	13	2	0.572
regulation of modification of synaptic structure (GO:1905244)	13	2	0.571
histone ubiquitination (GO:0016574)	39	6	0.0686
response to leucine (GO:0043201)	13	2	0.571
phosphatidylinositol-3-phosphate biosynthetic process (GO:0036092)	13	2	0.571
cellular response to interferon-alpha (GO:0035457)	13	2	0.571
positive regulation of BMP signaling pathway (GO:0030513)	39	6	0.0686
regulation of peroxisome proliferator activated receptor signaling pathway (GO:0035358)	13	2	0.571
melanin biosynthetic process (GO:0042438)	13	2	0.57
regulation of cardiac muscle contraction by calcium ion signaling (GO:0010882)	26	4	0.206
positive regulation of keratinocyte proliferation (GO:0010838)	13	2	0.57
negative regulation of voltage-gated potassium channel activity (GO:1903817)	13	2	0.57
negative regulation of macrophage derived foam cell differentiation (GO:0010745)	13	2	0.57
positive regulation of protein kinase A signaling (GO:0010739)	13	2	0.569
positive regulation of cardiac muscle cell apoptotic process (GO:0010666)	13	2	0.569
positive regulation of striated muscle cell apoptotic process (GO:0010663)	13	2	0.569
regulation of mitochondrial fusion (GO:0010635)	13	2	0.569
negative regulation of cardiac muscle hypertrophy (GO:0010614)	26	4	0.206
cell fate commitment involved in formation of primary germ layer (GO:0060795)	26	4	0.206
glycosphingolipid catabolic process (GO:0046479)	13	2	0.568
protein localization to phagophore assembly site (GO:0034497)	13	2	0.568
response to inactivity (GO:0014854)	13	2	0.568
positive regulation of heart rate (GO:0010460)	26	4	0.205
endothelial tube morphogenesis (GO:0061154)	13	2	0.568
adherens junction assembly (GO:0034333)	13	2	0.567
regulation of skeletal muscle adaptation (GO:0014733)	13	2	0.567
regulation of RNA polymerase II transcription preinitiation complex assembly (GO:0045898)	13	2	0.567
adult heart development (GO:0007512)	13	2	0.567
morphogenesis of an endothelium (GO:0003159)	13	2	0.567
regulation of actomyosin structure organization (GO:0110020)	98	15	0.000296
negative regulation of vasculature development (GO:1901343)	105	16	0.000162
regulation of extracellular matrix organization (GO:1903053)	46	7	0.039
regulation of dendritic spine morphogenesis (GO:0061001)	46	7	0.0389
regulation of neuroblast proliferation (GO:1902692)	33	5	0.125
epidermis morphogenesis (GO:0048730)	33	5	0.125
negative regulation of epithelial to mesenchymal transition (GO:0010719)	33	5	0.125
nephron development (GO:0072006)	126	19	2.87e-05
regulation of steroid hormone secretion (GO:2000831)	20	3	0.372
negative regulation of adenylate cyclase activity (GO:0007194)	20	3	0.371
regulation of skeletal muscle cell differentiation (GO:2001014)	20	3	0.371
intracellular cholesterol transport (GO:0032367)	20	3	0.371
glycolytic process (GO:0006096)	40	6	0.0745
tongue development (GO:0043586)	20	3	0.371
negative regulation of vascular permeability (GO:0043116)	20	3	0.37
thymus development (GO:0048538)	47	7	0.042
regulation of myelination (GO:0031641)	47	7	0.0419
multicellular organismal signaling (GO:0035637)	128	19	3.43e-05
N-terminal protein amino acid modification (GO:0031365)	27	4	0.225
cardiac muscle cell differentiation (GO:0055007)	81	12	0.00223
metanephros morphogenesis (GO:0003338)	27	4	0.225
regulation of pri-miRNA transcription by RNA polymerase II (GO:1902893)	54	8	0.0238
protein demethylation (GO:0006482)	34	5	0.135
negative regulation of macroautophagy (GO:0016242)	34	5	0.135
inner ear auditory receptor cell differentiation (GO:0042491)	34	5	0.135
protein dealkylation (GO:0008214)	34	5	0.135
ATP generation from ADP (GO:0006757)	41	6	0.0808
positive regulation of interferon-beta production (GO:0032728)	41	6	0.0807
intracellular lipid transport (GO:0032365)	41	6	0.0806
odontogenesis of dentin-containing tooth (GO:0042475)	82	12	0.00244
hexose catabolic process (GO:0019320)	48	7	0.0458
regulation of cyclase activity (GO:0031279)	48	7	0.0457
regulation of cell-matrix adhesion (GO:0001952)	124	18	8.03e-05
somitogenesis (GO:0001756)	62	9	0.0148
pancreas development (GO:0031016)	69	10	0.00848
post-embryonic development (GO:0009791)	83	12	0.00268
renal system development (GO:0072001)	291	42	4.58e-11
branching morphogenesis of an epithelial tube (GO:0048754)	132	19	4.89e-05
positive regulation of action potential (GO:0045760)	7	1	0.911
maintenance of DNA methylation (GO:0010216)	7	1	0.911
positive regulation of dendritic cell antigen processing and presentation (GO:0002606)	7	1	0.911
positive regulation of potassium ion import across plasma membrane (GO:1903288)	7	1	0.91
positive regulation of behavioral fear response (GO:2000987)	7	1	0.91
lung-associated mesenchyme development (GO:0060484)	7	1	0.91
lung lobe morphogenesis (GO:0060463)	7	1	0.91
lung lobe development (GO:0060462)	7	1	0.91
bud elongation involved in lung branching (GO:0060449)	7	1	0.909
DNA damage response, signal transduction by p53 class mediator resulting in transcription of p21 class mediator (GO:0006978)	14	2	0.571
regulation of toll-like receptor 7 signaling pathway (GO:0034155)	7	1	0.909
determination of digestive tract left/right asymmetry (GO:0071907)	7	1	0.909
galactose catabolic process (GO:0019388)	7	1	0.909
negative regulation of keratinocyte differentiation (GO:0045617)	7	1	0.908
lipoxin biosynthetic process (GO:2001301)	7	1	0.908
positive regulation of catecholamine secretion (GO:0033605)	14	2	0.571
positive regulation of dopamine secretion (GO:0033603)	7	1	0.908
regulation of SMAD protein signal transduction (GO:0060390)	28	4	0.245
bone trabecula formation (GO:0060346)	7	1	0.908
regulation of metanephric nephron tubule epithelial cell differentiation (GO:0072307)	7	1	0.908
regulation of synaptic vesicle clustering (GO:2000807)	7	1	0.907
regulation of cell proliferation in bone marrow (GO:0071863)	7	1	0.907
corpus callosum development (GO:0022038)	14	2	0.571
triglyceride-rich lipoprotein particle clearance (GO:0071830)	7	1	0.907
anterior/posterior axon guidance (GO:0033564)	7	1	0.907
regulation of RNA polymerase II regulatory region sequence-specific DNA binding (GO:1903025)	14	2	0.571
regulation of epithelial cell proliferation involved in lung morphogenesis (GO:2000794)	7	1	0.906
metanephric nephron morphogenesis (GO:0072273)	21	3	0.395
transdifferentiation (GO:0060290)	7	1	0.906
positive regulation of receptor recycling (GO:0001921)	14	2	0.571
regulation of cytoplasmic translation (GO:2000765)	21	3	0.394
metanephric distal tubule development (GO:0072235)	7	1	0.906
negative regulation of cardiac muscle cell differentiation (GO:2000726)	7	1	0.906
maternal placenta development (GO:0001893)	35	5	0.147
ureter morphogenesis (GO:0072197)	7	1	0.906
positive regulation of epithelial cell differentiation involved in kidney development (GO:2000698)	7	1	0.905
negative regulation of transcription regulatory region DNA binding (GO:2000678)	21	3	0.394
male mating behavior (GO:0060179)	7	1	0.905
positive regulation of activin receptor signaling pathway (GO:0032927)	7	1	0.905
monoacylglycerol biosynthetic process (GO:0006640)	7	1	0.905
positive regulation of integrin-mediated signaling pathway (GO:2001046)	7	1	0.905
receptor-mediated endocytosis of virus by host cell (GO:0019065)	7	1	0.904
metaphase/anaphase transition of mitotic cell cycle (GO:0007091)	7	1	0.904
metanephric mesenchyme development (GO:0072075)	14	2	0.57
micturition (GO:0060073)	7	1	0.904
bile acid signaling pathway (GO:0038183)	14	2	0.57
neurotrophin signaling pathway (GO:0038179)	28	4	0.245
positive regulation of gastrulation (GO:2000543)	7	1	0.904
embryonic retina morphogenesis in camera-type eye (GO:0060059)	7	1	0.903
mesangial cell differentiation (GO:0072007)	7	1	0.903
convergent extension involved in gastrulation (GO:0060027)	7	1	0.903
G-quadruplex DNA unwinding (GO:0044806)	7	1	0.903
melanin metabolic process (GO:0006582)	14	2	0.57
lacrimal gland development (GO:0032808)	7	1	0.903
positive regulation of sodium ion transmembrane transport (GO:1902307)	21	3	0.394
C-terminal protein lipidation (GO:0006501)	7	1	0.902
retinoic acid biosynthetic process (GO:0002138)	7	1	0.902
negative regulation of cellular amine metabolic process (GO:0033239)	7	1	0.902
mitochondrial tRNA processing (GO:0090646)	14	2	0.57
metaphase/anaphase transition of cell cycle (GO:0044784)	7	1	0.902
regulation of delayed rectifier potassium channel activity (GO:1902259)	21	3	0.394
cellular response to UV-C (GO:0071494)	7	1	0.901
dorsal root ganglion development (GO:1990791)	7	1	0.901
establishment of endothelial blood-brain barrier (GO:0014045)	7	1	0.901
blood vessel endothelial cell proliferation involved in sprouting angiogenesis (GO:0002043)	7	1	0.901
rRNA-containing ribonucleoprotein complex export from nucleus (GO:0071428)	14	2	0.57
inflammatory response to wounding (GO:0090594)	7	1	0.901
left/right axis specification (GO:0070986)	14	2	0.569
positive regulation of synaptic vesicle exocytosis (GO:2000302)	7	1	0.9
actin crosslink formation (GO:0051764)	14	2	0.569
inclusion body assembly (GO:0070841)	7	1	0.9
regulation of microvillus length (GO:0032532)	7	1	0.9
membrane raft localization (GO:0051665)	7	1	0.9
Golgi localization (GO:0051645)	14	2	0.569
dense core granule exocytosis (GO:1990504)	7	1	0.899
positive regulation of axon extension involved in axon guidance (GO:0048842)	7	1	0.899
negative regulation of neural precursor cell proliferation (GO:2000178)	21	3	0.393
positive regulation of cell proliferation involved in heart morphogenesis (GO:2000138)	7	1	0.899
regulation of establishment of cell polarity (GO:2000114)	21	3	0.393
actin filament-based transport (GO:0099515)	21	3	0.393
embryonic cleavage (GO:0040016)	7	1	0.899
response to hydrostatic pressure (GO:0051599)	7	1	0.899
response to methylmercury (GO:0051597)	7	1	0.898
histone H4-K16 acetylation (GO:0043984)	14	2	0.569
endocytosis involved in viral entry into host cell (GO:0075509)	7	1	0.898
regulation of fatty acid beta-oxidation (GO:0031998)	21	3	0.393
mitochondrion-endoplasmic reticulum membrane tethering (GO:1990456)	7	1	0.898
regulation of keratinocyte migration (GO:0051547)	14	2	0.568
positive regulation of protein autophosphorylation (GO:0031954)	28	4	0.245
positive regulation of mitotic cell cycle spindle assembly checkpoint (GO:0090267)	7	1	0.898
positive regulation of spindle checkpoint (GO:0090232)	7	1	0.898
intracellular sterol transport (GO:0032366)	21	3	0.392
regulation of aldosterone biosynthetic process (GO:0032347)	7	1	0.897
regulation of aldosterone metabolic process (GO:0032344)	7	1	0.897
acetyl-CoA biosynthetic process from pyruvate (GO:0006086)	7	1	0.897
negative regulation of cytosolic calcium ion concentration (GO:0051481)	14	2	0.568
polyadenylation-dependent snoRNA 3'-end processing (GO:0071051)	7	1	0.897
anterograde dendritic transport (GO:0098937)	7	1	0.896
regulation of membrane repolarization during action potential (GO:0098903)	7	1	0.896
regulation of collateral sprouting (GO:0048670)	21	3	0.392
collateral sprouting (GO:0048668)	7	1	0.896
thermoception (GO:0050955)	7	1	0.896
regulation of pigment cell differentiation (GO:0050932)	7	1	0.896
folate transmembrane transport (GO:0098838)	7	1	0.895
positive regulation of miRNA mediated inhibition of translation (GO:1905618)	7	1	0.895
regulation of miRNA mediated inhibition of translation (GO:1905616)	7	1	0.895
foam cell differentiation (GO:0090077)	7	1	0.895
positive regulation of pinocytosis (GO:0048549)	7	1	0.895
negative regulation of nuclease activity (GO:0032074)	7	1	0.894
maturation of LSU-rRNA (GO:0000470)	28	4	0.245
negative regulation of blood vessel endothelial cell migration (GO:0043537)	35	5	0.146
regulation of secondary metabolic process (GO:0043455)	14	2	0.568
stem cell division (GO:0017145)	21	3	0.392
regulation of amyloid precursor protein biosynthetic process (GO:0042984)	14	2	0.568
negative regulation of biomineral tissue development (GO:0070168)	28	4	0.244
beta-catenin destruction complex disassembly (GO:1904886)	21	3	0.392
negative regulation of chemokine-mediated signaling pathway (GO:0070100)	7	1	0.894
polysaccharide catabolic process (GO:0000272)	21	3	0.392
mitochondrial fission (GO:0000266)	21	3	0.391
meiotic spindle organization (GO:0000212)	14	2	0.568
common myeloid progenitor cell proliferation (GO:0035726)	7	1	0.894
positive regulation of NMDA glutamate receptor activity (GO:1904783)	7	1	0.894
regulation of secondary metabolite biosynthetic process (GO:1900376)	14	2	0.567
maintenance of blood-brain barrier (GO:0035633)	35	5	0.146
very long-chain fatty acid catabolic process (GO:0042760)	7	1	0.893
post-embryonic eye morphogenesis (GO:0048050)	7	1	0.893
[truncated: 13,809 more rows]

## Sheet: Table 4
Table 4: GO terms of NDD genes (Biological Process dataset)
GO biological process terms	No. of Total genes	No. of NDD genes	FDR
negative regulation of citrulline biosynthetic process (GO:1903249)	1	1	0.69
regulation of citrulline biosynthetic process (GO:1903248)	1	1	0.689
L-cysteine catabolic process to taurine (GO:0019452)	1	1	0.689
L-cysteine catabolic process to hypotaurine (GO:0019449)	1	1	0.689
positive regulation of calcium ion-dependent exocytosis of neurotransmitter (GO:1903235)	1	1	0.688
lateral sprouting involved in lung morphogenesis (GO:0060490)	1	1	0.688
planar dichotomous subdivision of terminal units involved in lung branching morphogenesis (GO:0060489)	1	1	0.688
orthogonal dichotomous subdivision of terminal units involved in lung branching morphogenesis (GO:0060488)	1	1	0.688
glial cell fate determination (GO:0007403)	1	1	0.687
positive regulation of sterol import (GO:2000911)	1	1	0.687
lung connective tissue development (GO:0060427)	1	1	0.687
propylene metabolic process (GO:0018964)	1	1	0.686
pyrimidine deoxyribonucleoside catabolic process (GO:0046127)	1	1	0.686
synchronous neurotransmitter secretion (GO:0071911)	1	1	0.686
cerebellar molecular layer formation (GO:0021688)	1	1	0.686
pyridine nucleotide salvage (GO:0019365)	1	1	0.685
flavin adenine dinucleotide catabolic process (GO:0072389)	1	1	0.685
positive regulation of actin filament-based movement (GO:1903116)	1	1	0.685
minus-end-directed vesicle transport along microtubule (GO:0072382)	1	1	0.684
1-phosphatidyl-1D-myo-inositol 3,5-bisphosphate metabolic process (GO:1903100)	1	1	0.684
sagittal suture morphogenesis (GO:0060367)	1	1	0.684
lambdoid suture morphogenesis (GO:0060366)	1	1	0.684
positive regulation of testosterone secretion (GO:2000845)	2	2	0.228
regulation of testosterone secretion (GO:2000843)	2	2	0.227
negative regulation of synaptic vesicle clustering (GO:2000808)	1	1	0.683
histone H2B conserved C-terminal lysine ubiquitination (GO:0071894)	1	1	0.683
regulation of adenylate cyclase-inhibiting adrenergic receptor signaling pathway (GO:0071877)	1	1	0.683
zygote asymmetric cell division (GO:0010070)	1	1	0.682
lateral ganglionic eminence cell proliferation (GO:0022018)	1	1	0.682
subpallium cell proliferation in forebrain (GO:0022012)	1	1	0.682
response to nickel cation (GO:0010045)	1	1	0.682
protein localization to meiotic spindle midzone (GO:1903096)	1	1	0.681
negative regulation of response to gamma radiation (GO:2001229)	1	1	0.681
regulation of response to gamma radiation (GO:2001228)	1	1	0.681
thigmotaxis (GO:0001966)	1	1	0.68
negative regulation of epithelial cell proliferation involved in lung morphogenesis (GO:2000795)	1	1	0.68
positive regulation of Lys63-specific deubiquitinase activity (GO:1903007)	1	1	0.68
positive regulation of protein K63-linked deubiquitination (GO:1903006)	2	2	0.227
regulation of protein K63-linked deubiquitination (GO:1903004)	2	2	0.227
metabolite repair (GO:0110051)	1	1	0.68
transitional one stage B cell differentiation (GO:0002333)	1	1	0.679
regulation of MAPK export from nucleus (GO:0071701)	1	1	0.679
negative regulation of apolipoprotein binding (GO:2000657)	1	1	0.679
regulation of apolipoprotein binding (GO:2000656)	1	1	0.678
positive regulation of histone H4-K16 acetylation (GO:2000620)	2	2	0.227
negative regulation of growth hormone secretion (GO:0060125)	1	1	0.678
negative regulation of translation in response to oxidative stress (GO:0032938)	1	1	0.678
protein transport within extracellular region (GO:0071693)	1	1	0.678
monocyte activation involved in immune response (GO:0002280)	2	2	0.227
meiotic spindle assembly checkpoint signaling (GO:0033316)	1	1	0.677
extraction of mislocalized protein from mitochondrial outer membrane (GO:0140570)	1	1	0.677
positive regulation of optic nerve formation (GO:2000597)	1	1	0.677
regulation of optic nerve formation (GO:2000595)	1	1	0.676
outer medullary collecting duct development (GO:0072060)	1	1	0.676
renal outer medulla development (GO:0072054)	2	2	0.226
renal inner medulla development (GO:0072053)	2	2	0.226
ERBB2-ERBB3 signaling pathway (GO:0038133)	1	1	0.676
Sertoli cell fate commitment (GO:0060010)	1	1	0.676
hypochlorous acid biosynthetic process (GO:0002149)	1	1	0.675
hypochlorous acid metabolic process (GO:0002148)	1	1	0.675
endothelial cell-matrix adhesion (GO:0090673)	1	1	0.675
negative regulation of cellular amine catabolic process (GO:0033242)	1	1	0.675
regulation of cellular amine catabolic process (GO:0033241)	1	1	0.674
positive regulation of interleukin-18-mediated signaling pathway (GO:2000494)	1	1	0.674
regulation of interleukin-18-mediated signaling pathway (GO:2000492)	1	1	0.674
positive regulation of glutamine transport (GO:2000487)	1	1	0.673
basal protein localization (GO:0045175)	1	1	0.673
conversion of ds siRNA to ss siRNA involved in RNA interference (GO:0033168)	1	1	0.673
regulation of terminal button organization (GO:2000331)	1	1	0.673
cellular response to gibberellin stimulus (GO:0071370)	1	1	0.672
histone H4-K16 deacetylation (GO:1990678)	1	1	0.672
arsenate ion transmembrane transport (GO:1901684)	1	1	0.672
negative regulation of histone H3-K27 acetylation (GO:1901675)	1	1	0.671
mitochondrial magnesium ion transmembrane transport (GO:0045016)	1	1	0.671
regulation of myotome development (GO:2000290)	1	1	0.671
positive regulation of myotome development (GO:2000287)	1	1	0.671
positive regulation of lateral motor column neuron migration (GO:1902078)	1	1	0.67
regulation of lateral motor column neuron migration (GO:1902076)	1	1	0.67
actomyosin contractile ring contraction (GO:0000916)	1	1	0.67
thymidine catabolic process (GO:0006214)	1	1	0.67
regulation of cellular response to alcohol (GO:1905957)	1	1	0.669
positive regulation of telomeric RNA transcription from RNA pol II promoter (GO:1901582)	1	1	0.669
negative regulation of telomeric RNA transcription from RNA pol II promoter (GO:1901581)	1	1	0.669
regulation of telomeric RNA transcription from RNA pol II promoter (GO:1901580)	1	1	0.668
positive regulation of norepinephrine uptake (GO:0051623)	1	1	0.668
response to paclitaxel (GO:1901555)	1	1	0.668
negative regulation of adenylate cyclase-inhibiting adrenergic receptor signaling pathway involved in heart process (GO:0140194)	1	1	0.668
regulation of adenylate cyclase-inhibiting adrenergic receptor signaling pathway involved in heart process (GO:0140193)	1	1	0.667
adenohypophysis morphogenesis (GO:0048855)	1	1	0.667
positive regulation of phosphate transmembrane transport (GO:2000187)	1	1	0.667
regulation of phosphate transmembrane transport (GO:2000185)	1	1	0.667
negative regulation of branching morphogenesis of a nerve (GO:2000173)	1	1	0.666
negative regulation of protein homooligomerization (GO:0032463)	1	1	0.666
negative regulation of protein oligomerization (GO:0032460)	1	1	0.666
peptidyl-lysine glutarylation (GO:0106227)	1	1	0.665
histone H3-K4 acetylation (GO:0043973)	1	1	0.665
negative regulation of 3'-UTR-mediated mRNA stabilization (GO:1905869)	1	1	0.665
positive regulation by host of symbiont catalytic activity (GO:0043947)	1	1	0.665
positive regulation of catalytic activity in other organism involved in symbiotic interaction (GO:0043946)	1	1	0.664
positive regulation of protein glycosylation in Golgi (GO:0090284)	1	1	0.664
regulation of response to alcohol (GO:1901419)	1	1	0.664
peptidyl-lysine butyrylation (GO:0140067)	1	1	0.664
peptidyl-lysine crotonylation (GO:0140066)	1	1	0.663
canonical Wnt signaling pathway involved in positive regulation of epithelial to mesenchymal transition (GO:0044334)	2	2	0.226
positive regulation of cardiac muscle cell contraction (GO:0106134)	1	1	0.663
N-terminal peptidyl-lysine acetylation (GO:0018076)	3	3	0.0596
N-terminal peptidyl-glycine N-myristoylation (GO:0018008)	2	2	0.226
inhibitory chemical synaptic transmission (GO:0098977)	1	1	0.663
negative regulation of cortisol secretion (GO:0051463)	1	1	0.662
corticotropin secretion (GO:0051458)	1	1	0.662
lipid hydroperoxide transport (GO:1901373)	1	1	0.662
cellular response to paclitaxel (GO:1905705)	1	1	0.662
response to cytochalasin B (GO:1901328)	1	1	0.661
positive regulation of collateral sprouting of injured axon (GO:0048694)	1	1	0.661
regulation of collateral sprouting of injured axon (GO:0048693)	1	1	0.661
positive regulation of axon extension involved in regeneration (GO:0048691)	1	1	0.661
establishment of protein localization to mitochondrial membrane involved in mitochondrial fission (GO:0090152)	1	1	0.66
positive regulation of sprouting of injured axon (GO:0048687)	1	1	0.66
protein-containing complex assembly involved in synapse maturation (GO:0090126)	1	1	0.66
positive regulation of histone H4-K20 methylation (GO:0070512)	1	1	0.66
regulation of histone H4-K20 methylation (GO:0070510)	1	1	0.659
negative regulation of cell adhesion involved in sprouting angiogenesis (GO:0106089)	1	1	0.659
regulation of cell adhesion involved in sprouting angiogenesis (GO:0106088)	1	1	0.659
negative regulation of positive chemotaxis (GO:0050928)	1	1	0.658
positive regulation of membrane depolarization during cardiac muscle cell action potential (GO:1900827)	1	1	0.658
neuron projection retraction (GO:0106028)	1	1	0.658
positive regulation of vesicle docking (GO:0106022)	1	1	0.658
negative regulation of telomere maintenance via recombination (GO:0032208)	1	1	0.657
regulation of telomere maintenance via recombination (GO:0032207)	1	1	0.657
positive regulation of polysome binding (GO:1905698)	1	1	0.657
regulation of polysome binding (GO:1905696)	2	2	0.226
RNA localization to chromatin (GO:1990280)	1	1	0.657
response to gold nanoparticle (GO:1990268)	1	1	0.656
positive regulation of mRNA cap binding (GO:1905612)	1	1	0.656
regulation of mRNA cap binding (GO:1905610)	1	1	0.656
negative regulation of transcription from RNA polymerase II promoter involved in heart development (GO:1901227)	1	1	0.656
trehalose metabolism in response to stress (GO:0070413)	1	1	0.655
positive regulation of abscisic acid-activated signaling pathway (GO:0009789)	1	1	0.655
regulation of abscisic acid-activated signaling pathway (GO:0009787)	1	1	0.655
fast, calcium ion-dependent exocytosis of neurotransmitter (GO:0098746)	1	1	0.654
positive regulation of eukaryotic translation initiation factor 4F complex assembly (GO:1905537)	1	1	0.654
regulation of eukaryotic translation initiation factor 4F complex assembly (GO:1905535)	1	1	0.654
negative regulation of the force of heart contraction (GO:0098736)	1	1	0.654
spindle disassembly (GO:0051230)	2	2	0.225
mitotic spindle disassembly (GO:0051228)	2	2	0.225
serine import across plasma membrane (GO:0098718)	1	1	0.653
gibberellic acid mediated signaling pathway (GO:0009740)	1	1	0.653
response to gibberellin (GO:0009739)	1	1	0.653
gentamycin metabolic process (GO:1901128)	1	1	0.653
positive regulation of protein localization to chromatin (GO:0120187)	1	1	0.652
conversion of ds siRNA to ss siRNA (GO:0036404)	1	1	0.652
enzyme-directed rRNA 2'-O-methylation (GO:0000453)	1	1	0.652
positive regulation of motor neuron migration (GO:1905485)	1	1	0.652
regulation of motor neuron migration (GO:1905483)	1	1	0.651
regulation of translation in response to oxidative stress (GO:0043556)	1	1	0.651
positive regulation of mitotic cohesin loading (GO:1905406)	1	1	0.651
regulation of mitotic cohesin loading (GO:1905405)	1	1	0.651
positive regulation of viral translation (GO:1904973)	1	1	0.65
regulation of viral translation (GO:1904971)	1	1	0.65
axonal transport of messenger ribonucleoprotein complex (GO:0099088)	1	1	0.65
anterograde axonal transport of messenger ribonucleoprotein complex (GO:0099087)	1	1	0.65
lymphocyte adhesion to endothelial cell of high endothelial venule (GO:0036339)	1	1	0.649
intermembrane sphingolipid transfer (GO:0120012)	1	1	0.649
negative regulation of snRNA transcription by RNA polymerase II (GO:1905381)	1	1	0.649
protein localization to meiotic spindle (GO:1905359)	1	1	0.649
positive regulation of cohesin loading (GO:1905309)	1	1	0.648
negative regulation of cardiac myofibril assembly (GO:1905305)	1	1	0.648
regulation of cardiac myofibril assembly (GO:1905304)	1	1	0.648
negative regulation of macropinocytosis (GO:1905302)	1	1	0.647
regulation of Golgi to plasma membrane CFTR protein transport (GO:0042999)	1	1	0.647
positive regulation of hepatic stellate cell proliferation (GO:1904899)	1	1	0.647
regulation of hepatic stellate cell proliferation (GO:1904897)	1	1	0.647
swimming (GO:0036268)	1	1	0.646
negative regulation of neuron remodeling (GO:1904800)	1	1	0.646
contractile ring contraction (GO:0036213)	1	1	0.646
regulation of neuron remodeling (GO:1904799)	1	1	0.646
negative regulation of core promoter binding (GO:1904797)	1	1	0.645
perichondral bone morphogenesis (GO:0061974)	1	1	0.645
membrane bone morphogenesis (GO:0061973)	1	1	0.645
peptidyl-lysine propionylation (GO:0061921)	1	1	0.645
circadian sleep/wake cycle, non-REM sleep (GO:0042748)	1	1	0.644
response to glucoside (GO:1904631)	1	1	0.644
flavin-containing compound catabolic process (GO:0042728)	1	1	0.644
positive regulation of actin binding (GO:1904618)	1	1	0.644
regulation of metanephros size (GO:0035566)	1	1	0.643
regulation of membrane repolarization during atrial cardiac muscle cell action potential (GO:1905000)	1	1	0.643
response to arachidonic acid (GO:1904550)	1	1	0.643
positive regulation of free ubiquitin chain polymerization (GO:1904544)	1	1	0.643
regulation of free ubiquitin chain polymerization (GO:1904542)	1	1	0.642
positive regulation of actin filament binding (GO:1904531)	1	1	0.642
establishment or maintenance of polarity of embryonic epithelium (GO:0016332)	1	1	0.642
endoplasmic reticulum membrane fusion (GO:0016320)	2	2	0.225
substrate localization to autophagosome (GO:0061753)	1	1	0.642
engulfment of target by autophagosome (GO:0061736)	1	1	0.641
meiotic metaphase I plate congression (GO:0043060)	1	1	0.641
threonine transport (GO:0015826)	1	1	0.641
cytoplasmic sequestering of CFTR protein (GO:0043004)	1	1	0.641
negative regulation of Golgi to plasma membrane CFTR protein transport (GO:0043002)	1	1	0.64
endothelin maturation (GO:0034959)	1	1	0.64
tetrahydrofolylpolyglutamate biosynthetic process (GO:0046901)	1	1	0.64
negative regulation of arginine catabolic process (GO:1900082)	1	1	0.64
regulation of arginine catabolic process (GO:1900081)	1	1	0.639
regulation of microtubule anchoring at centrosome (GO:0150101)	1	1	0.639
indole metabolic process (GO:0042431)	1	1	0.639
synaptic vesicle budding from endosome (GO:0016182)	2	2	0.225
DNA-templated viral transcription (GO:0039695)	1	1	0.639
calcitonin catabolic process (GO:0010816)	1	1	0.638
substance P catabolic process (GO:0010814)	1	1	0.638
macrophage homeostasis (GO:0061519)	1	1	0.638
positive regulation of aorta morphogenesis (GO:1903849)	1	1	0.638
regulation of aorta morphogenesis (GO:1903847)	1	1	0.637
external genitalia morphogenesis (GO:0035261)	2	2	0.225
negative regulation of telomere single strand break repair (GO:1903824)	1	1	0.637
L-serine import across plasma membrane (GO:1903812)	1	1	0.637
histone H3-K79 methylation (GO:0034729)	1	1	0.637
negative regulation of iodide transmembrane transport (GO:1904213)	1	1	0.636
regulation of iodide transmembrane transport (GO:1904212)	1	1	0.636
negative regulation of iodide transport (GO:1904202)	1	1	0.636
regulation of iodide transport (GO:1904201)	1	1	0.636
synaptic vesicle lumen acidification (GO:0097401)	1	1	0.635
memory T cell proliferation (GO:0061485)	1	1	0.635
negative regulation of inorganic anion transmembrane transport (GO:1903796)	2	2	0.224
negative regulation of beta-galactosidase activity (GO:1903770)	1	1	0.635
uterine gland development (GO:1903709)	1	1	0.635
post-embryonic forelimb morphogenesis (GO:0035128)	1	1	0.634
post-embryonic limb morphogenesis (GO:0035127)	1	1	0.634
post-embryonic appendage morphogenesis (GO:0035120)	1	1	0.634
folic acid catabolic process (GO:0046657)	1	1	0.634
positive regulation of granulosa cell proliferation (GO:1904197)	1	1	0.633
regulation of granulosa cell proliferation (GO:1904195)	1	1	0.633
negative regulation of cholangiocyte apoptotic process (GO:1904193)	1	1	0.633
regulation of cholangiocyte apoptotic process (GO:1904192)	1	1	0.633
positive regulation of cholesterol import (GO:1904109)	1	1	0.632
negative regulation of antimicrobial humoral response (GO:0008348)	1	1	0.632
tarsal gland development (GO:1903699)	1	1	0.632
optic chiasma development (GO:0061360)	1	1	0.632
canonical Wnt signaling pathway involved in positive regulation of cardiac outflow tract cell proliferation (GO:0061324)	1	1	0.631
lateral semicircular canal development (GO:0060875)	1	1	0.631
anterior semicircular canal development (GO:0060873)	1	1	0.631
Notch signaling pathway involved in arterial endothelial cell fate commitment (GO:0060853)	1	1	0.631
venous endothelial cell differentiation (GO:0060843)	1	1	0.63
establishment of epithelial cell apical/basal polarity involved in camera-type eye morphogenesis (GO:0003412)	1	1	0.63
hydroxyproline transport (GO:0034589)	1	1	0.63
BMP signaling pathway involved in mesodermal cell fate specification (GO:0060803)	1	1	0.63
positive regulation of spontaneous neurotransmitter secretion (GO:1904050)	1	1	0.63
regulation of adenylate cyclase activity involved in G protein-coupled receptor signaling pathway (GO:0010578)	1	1	0.629
negative regulation of single strand break repair (GO:1903517)	1	1	0.629
sweat gland development (GO:0060792)	1	1	0.629
cellular response to cytochalasin B (GO:0072749)	1	1	0.629
proepicardium cell migration involved in pericardium morphogenesis (GO:0003345)	1	1	0.628
U2 snRNA 3'-end processing (GO:0034474)	1	1	0.628
mesenchymal stem cell proliferation (GO:0097168)	1	1	0.628
insulin processing (GO:0030070)	1	1	0.628
gibberellin mediated signaling pathway (GO:0010476)	1	1	0.627
guanylate kinase-associated protein clustering (GO:0097117)	2	2	0.224
lung ciliated cell differentiation (GO:0061141)	1	1	0.627
atrial septum secundum morphogenesis (GO:0003290)	2	2	0.224
smoothened signaling pathway involved in regulation of secondary heart field cardioblast proliferation (GO:0003271)	1	1	0.627
Notch signaling pathway involved in regulation of secondary heart field cardioblast proliferation (GO:0003270)	1	1	0.627
positive regulation of cell proliferation involved in heart valve morphogenesis (GO:0003251)	1	1	0.626
nipple morphogenesis (GO:0060658)	1	1	0.626
right ventricular compact myocardium morphogenesis (GO:0003226)	1	1	0.626
left ventricular cardiac muscle tissue morphogenesis (GO:0003220)	2	2	0.224
nipple development (GO:0060618)	1	1	0.626
negative regulation of intracellular calcium activated chloride channel activity (GO:1902939)	1	1	0.625
NAD salvage (GO:0034355)	1	1	0.625
negative regulation of antibacterial peptide production (GO:0002787)	1	1	0.625
negative regulation of antimicrobial peptide production (GO:0002785)	1	1	0.625
skeletal muscle hypertrophy (GO:0014734)	1	1	0.624
negative regulation of plasmacytoid dendritic cell cytokine production (GO:0002737)	1	1	0.624
regulation of plasmacytoid dendritic cell cytokine production (GO:0002736)	1	1	0.624
female gonad morphogenesis (GO:0061040)	1	1	0.624
Cajal-Retzius cell differentiation (GO:0021870)	1	1	0.623
sinoatrial valve morphogenesis (GO:0003185)	1	1	0.623
coronary sinus valve morphogenesis (GO:0003182)	1	1	0.623
coronary sinus valve development (GO:0003178)	1	1	0.623
sinoatrial valve development (GO:0003172)	1	1	0.623
formaldehyde biosynthetic process (GO:0046293)	1	1	0.622
protein localization to spindle microtubule (GO:1902889)	1	1	0.622
smoothened signaling pathway involved in lung development (GO:0060506)	1	1	0.622
islet amyloid polypeptide processing (GO:0034231)	1	1	0.622
regulation of synaptic vesicle clustering (GO:2000807)	7	5	0.00837
smoothened signaling pathway involved in spinal cord motor neuron cell fate specification (GO:0021776)	3	2	0.309
smoothened signaling pathway involved in ventral spinal cord interneuron specification (GO:0021775)	3	2	0.309
optic nerve morphogenesis (GO:0021631)	6	4	0.0337
negative regulation of glucocorticoid secretion (GO:2000850)	3	2	0.308
negative regulation of corticosteroid hormone secretion (GO:2000847)	3	2	0.308
negative regulation of steroid hormone secretion (GO:2000832)	3	2	0.308
negative regulation of transcription from RNA polymerase II promoter involved in smooth muscle cell differentiation (GO:2000820)	3	2	0.308
regulation of synaptic activity (GO:0060025)	3	2	0.307
ubiquitin-dependent protein catabolic process via the N-end rule pathway (GO:0071596)	3	2	0.307
nuclear-transcribed mRNA catabolic process, no-go decay (GO:0070966)	3	2	0.307
regulation of protein glycosylation in Golgi (GO:0090283)	3	2	0.307
dendritic transport of messenger ribonucleoprotein complex (GO:0098963)	3	2	0.307
dendritic transport of ribonucleoprotein complex (GO:0098961)	3	2	0.306
regulation of SA node cell action potential (GO:0098907)	3	2	0.306
microtubule cytoskeleton organization involved in establishment of planar polarity (GO:0090176)	3	2	0.306
nose morphogenesis (GO:0043585)	3	2	0.306
mitochondrion-derived vesicle mediated transport (GO:0099075)	3	2	0.305
mitochondrion to lysosome transport (GO:0099074)	3	2	0.305
cysteine transport (GO:0042883)	3	2	0.305
positive regulation of lysosomal protein catabolic process (GO:1905167)	3	2	0.305
folic acid-containing compound catabolic process (GO:0009397)	3	2	0.304
cell envelope organization (GO:0043163)	3	2	0.304
creatine transmembrane transport (GO:0015881)	3	2	0.304
pteridine-containing compound catabolic process (GO:0042560)	3	2	0.304
positive regulation of heparan sulfate proteoglycan biosynthetic process (GO:0010909)	3	2	0.303
regulation of heparan sulfate proteoglycan biosynthetic process (GO:0010908)	3	2	0.303
negative regulation of dendrite extension (GO:1903860)	3	2	0.303
negative regulation of nitric oxide mediated signal transduction (GO:0010751)	3	2	0.303
cysteine transmembrane transport (GO:1903712)	3	2	0.303
regulation of locomotor rhythm (GO:1904059)	3	2	0.302
histone H3-K36 trimethylation (GO:0097198)	3	2	0.302
postsynaptic density protein 95 clustering (GO:0097119)	6	4	0.0336
postsynaptic density assembly (GO:0097107)	6	4	0.0335
NAD catabolic process (GO:0019677)	3	2	0.302
septum secundum development (GO:0003285)	3	2	0.302
regulation of cell proliferation involved in heart valve morphogenesis (GO:0003250)	3	2	0.301
right ventricular cardiac muscle tissue morphogenesis (GO:0003221)	3	2	0.301
RNA secondary structure unwinding (GO:0010501)	8	5	0.012
negative regulation of cell volume (GO:0045794)	5	3	0.123
interkinetic nuclear migration (GO:0022027)	5	3	0.123
cellular response to indole-3-methanol (GO:0071681)	5	3	0.122
response to indole-3-methanol (GO:0071680)	5	3	0.122
somite specification (GO:0001757)	5	3	0.122
apolipoprotein A-I-mediated signaling pathway (GO:0038027)	5	3	0.122
CRD-mediated mRNA stabilization (GO:0070934)	5	3	0.122
membrane depolarization during SA node cell action potential (GO:0086046)	5	3	0.122
NMDA glutamate receptor clustering (GO:0097114)	5	3	0.122
response to glycoside (GO:1903416)	5	3	0.121
miRNA loading onto RISC involved in gene silencing by miRNA (GO:0035280)	7	4	0.0462
response to fungicide (GO:0060992)	7	4	0.0461
negative regulation of centriole replication (GO:0046600)	7	4	0.0461
small RNA loading onto RISC (GO:0070922)	9	5	0.0167
histone H3-K36 methylation (GO:0010452)	11	6	0.00594
negative regulation of germinal center formation (GO:0002635)	2	1	0.778
positive regulation of calcium:sodium antiporter activity (GO:1903281)	2	1	0.778
beta-alanine biosynthetic process (GO:0019483)	2	1	0.778
positive regulation of cardiac muscle hypertrophy in response to stress (GO:1903244)	2	1	0.777
pattern specification involved in pronephros development (GO:0039017)	2	1	0.777
principal sensory nucleus of trigeminal nerve development (GO:0021740)	2	1	0.777
pronephric field specification (GO:0039003)	2	1	0.777
trigeminal sensory nucleus development (GO:0021730)	2	1	0.776
sulfur oxidation (GO:0019417)	2	1	0.776
negative regulation of inner ear receptor cell differentiation (GO:2000981)	4	2	0.386
cell-cell signaling involved in lung development (GO:0060495)	2	1	0.776
cortical granule exocytosis (GO:0060471)	2	1	0.776
response to intra-S DNA damage checkpoint signaling (GO:0072429)	4	2	0.385
dichotomous subdivision of terminal units involved in lung branching (GO:0060448)	2	1	0.775
trachea formation (GO:0060440)	6	3	0.161
establishment or maintenance of cell polarity regulating cell shape (GO:0071963)	2	1	0.775
response to chlorate (GO:0010157)	2	1	0.775
alpha-tubulin acetylation (GO:0071929)	2	1	0.775
cohesin loading (GO:0071921)	2	1	0.774
negative regulation of mechanoreceptor differentiation (GO:0045632)	4	2	0.385
cerebellar cortex structural organization (GO:0021698)	2	1	0.774
cerebellar Purkinje cell layer structural organization (GO:0021693)	2	1	0.774
cerebellar molecular layer morphogenesis (GO:0021687)	2	1	0.774
cerebellar molecular layer development (GO:0021679)	2	1	0.773
pyridine nucleotide catabolic process (GO:0019364)	4	2	0.385
negative regulation of inner ear auditory receptor cell differentiation (GO:0045608)	4	2	0.385
compartment pattern specification (GO:0007386)	4	2	0.384
optic nerve structural organization (GO:0021633)	2	1	0.773
flavin adenine dinucleotide metabolic process (GO:0072387)	2	1	0.773
dUDP metabolic process (GO:0046077)	2	1	0.773
dTDP metabolic process (GO:0046072)	2	1	0.772
negative regulation of mesenchymal cell apoptotic process involved in metanephric nephron morphogenesis (GO:0072305)	2	1	0.772
regulation of mesenchymal cell apoptotic process involved in metanephric nephron morphogenesis (GO:0072304)	2	1	0.772
regulation of grooming behavior (GO:2000821)	6	3	0.161
positive regulation of metanephric glomerulus development (GO:0072300)	2	1	0.772
arsonoacetate metabolic process (GO:0018872)	2	1	0.771
establishment of mitotic sister chromatid cohesion (GO:0034087)	2	1	0.771
negative regulation of termination of RNA polymerase II transcription, poly(A)-coupled (GO:2000805)	2	1	0.771
malonyl-CoA biosynthetic process (GO:2001295)	2	1	0.771
DNA replication, Okazaki fragment processing (GO:0033567)	2	1	0.77
regulation of metanephric glomerulus development (GO:0072298)	2	1	0.77
negative regulation of mesenchymal cell proliferation involved in lung development (GO:2000791)	2	1	0.77
regulation of mesenchymal cell proliferation involved in lung development (GO:2000790)	2	1	0.77
positive regulation of metanephros development (GO:0072216)	2	1	0.769
positive regulation of dense core granule biogenesis (GO:2000707)	2	1	0.769
transitional stage B cell differentiation (GO:0002332)	2	1	0.769
regulation of Rho guanyl-nucleotide exchange factor activity (GO:2001106)	2	1	0.769
negative regulation of complement activation, lectin pathway (GO:0001869)	2	1	0.768
regulation of complement activation, lectin pathway (GO:0001868)	2	1	0.768
nephron tubule epithelial cell differentiation (GO:0072160)	2	1	0.768
trophectodermal cellular morphogenesis (GO:0001831)	2	1	0.768
condensed mesenchymal cell proliferation (GO:0072137)	4	2	0.384
nephrogenic mesenchyme morphogenesis (GO:0072134)	2	1	0.767
vestibular receptor cell morphogenesis (GO:0060116)	2	1	0.767
astrocyte activation involved in immune response (GO:0002265)	4	2	0.384
nuclear protein quality control by the ubiquitin-proteasome system (GO:0071630)	2	1	0.767
negative regulation of meiotic cell cycle phase transition (GO:1901994)	4	2	0.384
short-term synaptic potentiation (GO:1990926)	2	1	0.767
regulation of cell proliferation involved in outflow tract morphogenesis (GO:1901963)	2	1	0.766
negative regulation of endothelial cell chemotaxis (GO:2001027)	4	2	0.383
mitigation of host defenses by virus (GO:0019049)	2	1	0.766
extraction of mislocalized protein from membrane (GO:0140568)	2	1	0.766
positive regulation of metanephric DCT cell differentiation (GO:2000594)	2	1	0.766
regulation of metanephric DCT cell differentiation (GO:2000592)	2	1	0.765
smooth muscle contraction involved in micturition (GO:0060083)	2	1	0.765
protein transport into plasma membrane raft (GO:0044861)	2	1	0.765
mesenchymal stem cell maintenance involved in nephron morphogenesis (GO:0072038)	2	1	0.765
post-embryonic retina morphogenesis in camera-type eye (GO:0060060)	2	1	0.764
kidney field specification (GO:0072004)	2	1	0.764
ERBB3 signaling pathway (GO:0038129)	2	1	0.764
cap-dependent translational initiation (GO:0002191)	2	1	0.764
desmosome assembly (GO:0002159)	4	2	0.383
gamma-aminobutyric acid import (GO:0051939)	4	2	0.383
gamma-aminobutyric acid reuptake (GO:0051936)	4	2	0.383
abortive mitotic cell cycle (GO:0033277)	2	1	0.763
histamine biosynthetic process (GO:0001694)	2	1	0.763
conditioned taste aversion (GO:0001661)	2	1	0.763
regulation of glutamine transport (GO:2000485)	2	1	0.763
meiotic spindle checkpoint signaling (GO:0044779)	2	1	0.762
uropod organization (GO:0032796)	2	1	0.762
cell cycle DNA replication maintenance of fidelity (GO:1902298)	2	1	0.762
DNA methylation on adenine (GO:0032775)	2	1	0.762
positive regulation of TRAIL production (GO:0032759)	2	1	0.761
positive regulation of interleukin-21 production (GO:0032745)	2	1	0.761
N-terminal protein myristoylation (GO:0006499)	4	2	0.382
cellular response to blue light (GO:0071483)	2	1	0.761
gamma-aminobutyric acid secretion (GO:0014051)	2	1	0.761
cellular response to dsDNA (GO:1990786)	2	1	0.76
response to dsDNA (GO:1990784)	2	1	0.76
general adaptation syndrome (GO:0051866)	2	1	0.76
zonula adherens assembly (GO:0045186)	2	1	0.76
cellular response to histamine (GO:0071420)	8	4	0.0621
cellular response to high density lipoprotein particle stimulus (GO:0071403)	2	1	0.759
negative regulation of histone ubiquitination (GO:0033183)	4	2	0.382
trehalose metabolic process (GO:0005991)	2	1	0.759
mesenchymal cell differentiation involved in bone development (GO:1901706)	2	1	0.759
oocyte growth (GO:0001555)	2	1	0.759
positive regulation of mesoderm development (GO:2000382)	2	1	0.759
regulation of TRAIL production (GO:0032679)	2	1	0.758
regulation of interleukin-21 production (GO:0032665)	2	1	0.758
positive regulation of glucocorticoid receptor signaling pathway (GO:2000324)	2	1	0.758
protein myristoylation (GO:0018377)	4	2	0.382
protein succinylation (GO:0018335)	4	2	0.382
mitochondrial membrane fusion (GO:1990613)	2	1	0.758
negative regulation of male germ cell proliferation (GO:2000255)	2	1	0.757
positive regulation of calcium ion import into sarcoplasmic reticulum (GO:1902082)	2	1	0.757
lagging strand elongation (GO:0006273)	4	2	0.381
peptidyl-glycine modification (GO:0018201)	4	2	0.381
dTDP biosynthetic process (GO:0006233)	2	1	0.757
dUDP biosynthetic process (GO:0006227)	2	1	0.757
uracil catabolic process (GO:0006212)	2	1	0.756
maintenance of mitochondrion location (GO:0051659)	2	1	0.756
negative regulation of germ cell proliferation (GO:1905937)	2	1	0.756
regulation of norepinephrine uptake (GO:0051621)	2	1	0.756
mitotic DNA replication maintenance of fidelity (GO:1990505)	2	1	0.755
hypophysis morphogenesis (GO:0048850)	2	1	0.755
positive regulation of ubiquitin-specific protease activity (GO:2000158)	2	1	0.755
positive regulation of sodium-dependent phosphate transport (GO:2000120)	2	1	0.755
regulation of sodium-dependent phosphate transport (GO:2000118)	4	2	0.381
regulation of molecular function, epigenetic (GO:0040030)	2	1	0.754
histone H3-K9 acetylation (GO:0043970)	2	1	0.754
regulation of arginine metabolic process (GO:0000821)	4	2	0.381
smooth endoplasmic reticulum calcium ion homeostasis (GO:0051563)	2	1	0.754
succinate metabolic process (GO:0006105)	6	3	0.161
negative regulation of keratinocyte migration (GO:0051548)	2	1	0.754
peptidyl-threonine autophosphorylation (GO:1990443)	2	1	0.753
negative regulation of telomeric D-loop disassembly (GO:1905839)	2	1	0.753
regulation of telomeric D-loop disassembly (GO:1905838)	2	1	0.753
superior temporal gyrus development (GO:0071109)	2	1	0.753
mitotic recombination-dependent replication fork processing (GO:1990426)	2	1	0.753
negative regulation of mitochondrial DNA replication (GO:0090298)	2	1	0.752
negative regulation of protein glycosylation in Golgi (GO:0090285)	2	1	0.752
protein localization involved in establishment of planar polarity (GO:0090251)	2	1	0.752
centrosome-templated microtubule nucleation (GO:0090222)	2	1	0.752
protein localization to nuclear pore (GO:0090204)	2	1	0.751
negative regulation of type B pancreatic cell development (GO:2000077)	2	1	0.751
regulation of centromeric sister chromatid cohesion (GO:0070602)	4	2	0.38
canonical Wnt signaling pathway involved in regulation of cell proliferation (GO:0044340)	4	2	0.38
canonical Wnt signaling pathway involved in negative regulation of apoptotic process (GO:0044336)	2	1	0.751
canonical Wnt signaling pathway involved in neural crest cell differentiation (GO:0044335)	2	1	0.751
negative regulation of glycine import across plasma membrane (GO:1900924)	2	1	0.75
regulation of glycine import across plasma membrane (GO:1900923)	2	1	0.75
positive regulation of determination of dorsal identity (GO:2000017)	2	1	0.75
negative regulation of exonuclease activity (GO:1905778)	2	1	0.75
regulation of atrial cardiac muscle cell action potential (GO:0098910)	4	2	0.38
regulation of Golgi inheritance (GO:0090170)	4	2	0.38
negative regulation of histone H2A K63-linked ubiquitination (GO:1901315)	4	2	0.379
regulation of histone H2A K63-linked ubiquitination (GO:1901314)	4	2	0.379
positive regulation of high-density lipoprotein particle assembly (GO:0090108)	2	1	0.749
positive regulation of skeletal muscle tissue growth (GO:0048633)	4	2	0.379
skeletal muscle tissue growth (GO:0048630)	4	2	0.379
histone succinylation (GO:0106077)	4	2	0.378
embryonic hindgut morphogenesis (GO:0048619)	2	1	0.749
regulation of vesicle docking (GO:0106020)	2	1	0.749
negative regulation of telomere maintenance via semi-conservative replication (GO:0032214)	2	1	0.749
regulation of telomere maintenance via semi-conservative replication (GO:0032213)	2	1	0.749
inactivation of MAPKK activity (GO:0051389)	2	1	0.748
modification of dendritic spine (GO:0098886)	2	1	0.748
response to transition metal nanoparticle (GO:1990267)	2	1	0.748
negative regulation of DNA methylation (GO:1905642)	2	1	0.748
negative regulation of intracellular transport of viral material (GO:1901253)	2	1	0.747
meiotic metaphase plate congression (GO:0051311)	2	1	0.747
positive regulation of presynapse assembly (GO:1905608)	2	1	0.747
larynx development (GO:0120224)	2	1	0.747
larynx morphogenesis (GO:0120223)	2	1	0.746
astrocyte-dopaminergic neuron signaling (GO:0036520)	2	1	0.746
mRNA cleavage involved in gene silencing (GO:0098795)	2	1	0.746
meiotic spindle midzone assembly (GO:0051257)	2	1	0.746
blue light signaling pathway (GO:0009785)	2	1	0.745
negative regulation of protein autoubiquitination (GO:1905524)	2	1	0.745
positive regulation of presynaptic active zone assembly (GO:1905520)	2	1	0.745
regulation of carbohydrate utilization (GO:0043610)	2	1	0.745
regulation of presynaptic active zone assembly (GO:1905518)	2	1	0.745
ribosome-associated ubiquitin-dependent protein catabolic process (GO:1990116)	2	1	0.744
telomeric loop formation (GO:0031627)	2	1	0.744
negative regulation of termination of RNA polymerase II transcription (GO:0120191)	2	1	0.744
olefin metabolic process (GO:1900673)	2	1	0.744
postsynaptic specialization assembly (GO:0098698)	8	4	0.062
inorganic anion import across plasma membrane (GO:0098658)	2	1	0.743
positive regulation of histone H3-K4 trimethylation (GO:1905437)	2	1	0.743
regulation of histone H3-K4 trimethylation (GO:1905435)	2	1	0.743
positive regulation of NK T cell differentiation (GO:0051138)	4	2	0.378
positive regulation of engulfment of apoptotic cell (GO:1901076)	2	1	0.743
positive regulation of Wnt-mediated midbrain dopaminergic neuron differentiation (GO:1905426)	2	1	0.742
regulation of Wnt-mediated midbrain dopaminergic neuron differentiation (GO:1905424)	2	1	0.742
positive regulation of midbrain dopaminergic neuron differentiation (GO:1904958)	2	1	0.742
protein localization to T-tubule (GO:0036371)	2	1	0.742
transcription factor catabolic process (GO:0036369)	2	1	0.742
snRNA (adenine-N6)-methylation (GO:0120049)	2	1	0.741
Fas signaling pathway (GO:0036337)	2	1	0.741
negative regulation of maintenance of mitotic sister chromatid cohesion, telomeric (GO:1904908)	2	1	0.741
regulation of maintenance of mitotic sister chromatid cohesion, telomeric (GO:1904907)	2	1	0.741
vesicle tethering to Golgi (GO:0099041)	6	3	0.16
protein localization to M-band (GO:0036309)	2	1	0.74
umbilical cord morphogenesis (GO:0036304)	2	1	0.74
cis assembly of pre-catalytic spliceosome (GO:0000354)	2	1	0.74
retrograde transport, vesicle recycling within Golgi (GO:0000301)	2	1	0.74
cellular alkene metabolic process (GO:0043449)	2	1	0.739
positive regulation of fast-twitch skeletal muscle fiber contraction (GO:0031448)	2	1	0.739
regulation of fast-twitch skeletal muscle fiber contraction (GO:0031446)	2	1	0.739
cellular response to hydrogen sulfide (GO:1904881)	2	1	0.739
negative regulation of beta-catenin-TCF complex assembly (GO:1904864)	2	1	0.739
regulation of beta-catenin-TCF complex assembly (GO:1904863)	2	1	0.738
positive regulation of glutamate receptor signaling pathway (GO:1900451)	2	1	0.738
nuclear-transcribed mRNA catabolic process, endonucleolytic cleavage-dependent decay (GO:0000294)	2	1	0.738
positive regulation of platelet formation (GO:1905221)	2	1	0.738
regulation of platelet formation (GO:1905219)	2	1	0.737
gamma-aminobutyric acid catabolic process (GO:0009450)	2	1	0.737
negative regulation of NMDA glutamate receptor activity (GO:1904782)	2	1	0.737
primary follicle stage (GO:0048160)	2	1	0.737
fibroblast proliferation (GO:0048144)	2	1	0.736
histone H2B conserved C-terminal lysine deubiquitination (GO:0035616)	4	2	0.378
negative regulation of phospholipase C activity (GO:1900275)	2	1	0.736
positive regulation of MDA-5 signaling pathway (GO:1900245)	4	2	0.378
limb joint morphogenesis (GO:0036022)	4	2	0.377
semaphorin-plexin signaling pathway involved in bone trabecula morphogenesis (GO:1900220)	2	1	0.736
negative regulation of apoptotic process involved in metanephric nephron tubule development (GO:1900218)	2	1	0.736
regulation of apoptotic process involved in metanephric nephron tubule development (GO:1900217)	2	1	0.736
negative regulation of apoptotic process involved in metanephric collecting duct development (GO:1900215)	2	1	0.735
regulation of apoptotic process involved in metanephric collecting duct development (GO:1900214)	2	1	0.735
negative regulation of mesenchymal cell apoptotic process involved in metanephros development (GO:1900212)	2	1	0.735
regulation of mesenchymal cell apoptotic process involved in metanephros development (GO:1900211)	2	1	0.735
endoplasmic reticulum stress-induced pre-emptive quality control (GO:0061857)	2	1	0.734
regulation of kidney size (GO:0035564)	4	2	0.377
alpha-glucoside transport (GO:0000017)	2	1	0.734
negative regulation of SNARE complex assembly (GO:0035544)	2	1	0.734
monoubiquitinated histone H2A deubiquitination (GO:0035522)	4	2	0.377
monoubiquitinated histone deubiquitination (GO:0035521)	4	2	0.377
negative regulation of antifungal innate immune response (GO:1905035)	2	1	0.734
10-formyltetrahydrofolate catabolic process (GO:0009258)	2	1	0.734
phosphatidylinositol 5-phosphate metabolic process (GO:1904562)	2	1	0.733
mitigation of host immune response by virus (GO:0030683)	2	1	0.733
negative regulation of telomeric loop disassembly (GO:1904534)	2	1	0.733
regulation of actin filament binding (GO:1904529)	2	1	0.733
positive regulation of Schwann cell migration (GO:1900149)	2	1	0.732
glycophagy (GO:0061723)	2	1	0.732
pyrimidine deoxyribonucleoside diphosphate biosynthetic process (GO:0009197)	2	1	0.732
pyrimidine deoxyribonucleoside diphosphate metabolic process (GO:0009196)	2	1	0.732
histone H3-T6 phosphorylation (GO:0035408)	2	1	0.732
histidine transport (GO:0015817)	2	1	0.731
hydroxylysine biosynthetic process (GO:0046947)	2	1	0.731
hydroxylysine metabolic process (GO:0046946)	2	1	0.731
glutamate receptor clustering (GO:0097688)	4	2	0.376
double-strand break repair via alternative nonhomologous end joining (GO:0097681)	4	2	0.376
histone H3-K36 dimethylation (GO:0097676)	4	2	0.376
tetrahydrofolylpolyglutamate metabolic process (GO:0046900)	2	1	0.731
positive regulation of secretory granule organization (GO:1904411)	2	1	0.73
regulation of secretory granule organization (GO:1904409)	2	1	0.73
intrinsic apoptotic signaling pathway in response to osmotic stress (GO:0008627)	2	1	0.73
peptidyl-lysine modification to peptidyl-hypusine (GO:0008612)	2	1	0.73
UDP-glucose transmembrane transport (GO:0015786)	2	1	0.729
positive regulation of protein processing in phagocytic vesicle (GO:1903923)	2	1	0.729
regulation of protein processing in phagocytic vesicle (GO:1903921)	2	1	0.729
negative regulation of actin filament severing (GO:1903919)	2	1	0.729
regulation of actin filament severing (GO:1903918)	2	1	0.729
positive regulation of establishment of T cell polarity (GO:1903905)	2	1	0.728
galactose transmembrane transport (GO:0015757)	2	1	0.728
fucose transmembrane transport (GO:0015756)	2	1	0.728
pentose transmembrane transport (GO:0015750)	2	1	0.728
lysine biosynthetic process (GO:0009085)	2	1	0.727
positive regulation of stress granule assembly (GO:0062029)	2	1	0.727
cholesterol storage (GO:0010878)	2	1	0.727
taurine biosynthetic process (GO:0042412)	2	1	0.727
negative regulation of triglyceride biosynthetic process (GO:0010868)	2	1	0.727
positive regulation of transcytosis (GO:1904300)	2	1	0.726
targeting of mRNA for destruction involved in RNA interference (GO:0030423)	4	2	0.376
intestinal epithelial cell migration (GO:0061582)	2	1	0.726
neuropeptide catabolic process (GO:0010813)	2	1	0.726
mRNA cleavage involved in gene silencing by miRNA (GO:0035279)	2	1	0.726
gonad morphogenesis (GO:0035262)	2	1	0.725
early endosome to recycling endosome transport (GO:0061502)	2	1	0.725
glycine import across plasma membrane (GO:1903804)	2	1	0.725
positive regulation of protein localization to lysosome (GO:0150032)	2	1	0.725
regulation of transcytosis (GO:1904298)	2	1	0.725
histone H4-K20 dimethylation (GO:0034772)	2	1	0.724
water-soluble vitamin catabolic process (GO:0042365)	2	1	0.724
positive regulation of skeletal muscle hypertrophy (GO:1904206)	2	1	0.724
positive regulation of transcription from RNA polymerase II promoter in response to acidic pH (GO:0061402)	2	1	0.724
negative regulation of centriole elongation (GO:1903723)	2	1	0.724
UDP-glucosylation (GO:0097359)	2	1	0.723
olfactory learning (GO:0008355)	2	1	0.723
positive regulation of cardiac muscle adaptation (GO:0010615)	2	1	0.723
negative regulation of wound healing, spreading of epidermal cells (GO:1903690)	4	2	0.375
lysine biosynthetic process via aminoadipic acid (GO:0019878)	2	1	0.723
arterial endothelial cell fate commitment (GO:0060844)	2	1	0.722
arterial endothelial cell differentiation (GO:0060842)	6	3	0.16
positive regulation of cholangiocyte proliferation (GO:1904056)	2	1	0.722
positive regulation of nuclear cell cycle DNA replication (GO:0010571)	6	3	0.16
cell-cell signaling involved in mammary gland development (GO:0060764)	2	1	0.722
recruitment of 3'-end processing factors to RNA polymerase II holoenzyme complex (GO:0034402)	2	1	0.722
gephyrin clustering involved in postsynaptic density assembly (GO:0097116)	4	2	0.375
AMPA glutamate receptor clustering (GO:0097113)	4	2	0.375
endothelial tip cell fate specification (GO:0097102)	2	1	0.722
regulation of somitogenesis (GO:0014807)	6	3	0.16
negative regulation of mitotic cell cycle, embryonic (GO:0045976)	2	1	0.721
negative regulation of ribosomal DNA heterochromatin assembly (GO:0061188)	2	1	0.721
regulation of ribosomal DNA heterochromatin assembly (GO:0061187)	2	1	0.721
negative regulation of mitotic recombination (GO:0045950)	4	2	0.375
neural plate axis specification (GO:0021997)	2	1	0.721
smoothened signaling pathway involved in ventral spinal cord patterning (GO:0021910)	4	2	0.374
maintenance of protein location in plasma membrane (GO:0072660)	2	1	0.72
maintenance of protein location in membrane (GO:0072658)	2	1	0.72
cell differentiation involved in salivary gland development (GO:0060689)	2	1	0.72
negative regulation of cell proliferation involved in heart valve morphogenesis (GO:0003252)	2	1	0.72
alkanesulfonate biosynthetic process (GO:0046305)	2	1	0.72
type B pancreatic cell apoptotic process (GO:0097050)	2	1	0.719
negative regulation of muscle atrophy (GO:0014736)	2	1	0.719
negative regulation of anion channel activity (GO:0010360)	4	2	0.374
negative regulation of dendritic cell cytokine production (GO:0002731)	2	1	0.719
negative regulation of hydrogen peroxide-induced neuron intrinsic apoptotic signaling pathway (GO:1903384)	2	1	0.719
regulation of hydrogen peroxide-induced neuron intrinsic apoptotic signaling pathway (GO:1903383)	2	1	0.718
forebrain astrocyte development (GO:0021897)	2	1	0.718
forebrain astrocyte differentiation (GO:0021896)	2	1	0.718
positive regulation of branching involved in lung morphogenesis (GO:0061047)	2	1	0.718
uterus morphogenesis (GO:0061038)	6	3	0.16
olfactory bulb mitral cell layer development (GO:0061034)	2	1	0.718
umbilical cord development (GO:0061027)	2	1	0.717
gall bladder development (GO:0061010)	2	1	0.717
negative regulation of vacuolar transport (GO:1903336)	2	1	0.717
atrioventricular valve formation (GO:0003190)	8	4	0.0619
neuronal-glial interaction involved in cerebral cortex radial glia guided migration (GO:0021812)	2	1	0.717
type B pancreatic cell maturation (GO:0072560)	2	1	0.717
muscle cell fate determination (GO:0007521)	2	1	0.716
coronary vein morphogenesis (GO:0003169)	2	1	0.716
negative regulation of DNA-templated transcription, termination (GO:0060567)	2	1	0.716
trachea cartilage morphogenesis (GO:0060535)	4	2	0.374
epithelial cell proliferation involved in lung morphogenesis (GO:0060502)	2	1	0.716
negative regulation of late endosome to lysosome transport (GO:1902823)	2	1	0.715
enkephalin processing (GO:0034230)	2	1	0.715
optic nerve development (GO:0021554)	13	6	0.0107
trachea morphogenesis (GO:0060439)	11	5	0.0299
Bergmann glial cell differentiation (GO:0060020)	9	4	0.08
excitatory chemical synaptic transmission (GO:0098976)	9	4	0.0799
regulation of protein localization to chromatin (GO:1905634)	9	4	0.0798
histone H3-K4 monomethylation (GO:0097692)	9	4	0.0797
histone H3-K4 demethylation (GO:0034720)	9	4	0.0796
postsynaptic density organization (GO:0097106)	16	7	0.00499
histone H3-K4 dimethylation (GO:0044648)	7	3	0.203
SA node cell to atrial cardiac muscle cell signaling (GO:0086018)	7	3	0.203
SA node cell action potential (GO:0086015)	7	3	0.202
hindgut development (GO:0061525)	7	3	0.202
regulation of inorganic anion transmembrane transport (GO:1903795)	7	3	0.202
regulation of MDA-5 signaling pathway (GO:0039533)	7	3	0.202
mesodermal cell fate specification (GO:0007501)	7	3	0.202
negative regulation of translation, ncRNA-mediated (GO:0040033)	12	5	0.0383
negative regulation of histone H3-K9 methylation (GO:0051573)	12	5	0.0382
inhibitory synapse assembly (GO:1904862)	12	5	0.0382
miRNA mediated inhibition of translation (GO:0035278)	12	5	0.0381
regulation of translation, ncRNA-mediated (GO:0045974)	12	5	0.038
postsynaptic specialization organization (GO:0099084)	17	7	0.00651
amyloid-beta formation (GO:0034205)	10	4	0.101
positive regulation of proteoglycan biosynthetic process (GO:1902730)	5	2	0.46
central nervous system vasculogenesis (GO:0022009)	5	2	0.46
adenylate cyclase-inhibiting dopamine receptor signaling pathway (GO:0007195)	5	2	0.46
oviduct development (GO:0060066)	5	2	0.46
synaptic transmission, glycinergic (GO:0060012)	5	2	0.459
histone H3-K27 demethylation (GO:0071557)	5	2	0.459
positive regulation of ATPase-coupled calcium transmembrane transporter activity (GO:1901896)	5	2	0.459
N-terminal protein lipidation (GO:0006498)	5	2	0.458
non-canonical Wnt signaling pathway via JNK cascade (GO:0038031)	5	2	0.458
regulation of timing of anagen (GO:0051884)	5	2	0.458
positive regulation of glucokinase activity (GO:0033133)	5	2	0.458
positive regulation of DNA topoisomerase (ATP-hydrolyzing) activity (GO:2000373)	5	2	0.457
regulation of DNA topoisomerase (ATP-hydrolyzing) activity (GO:2000371)	5	2	0.457
positive regulation of clathrin-dependent endocytosis (GO:2000370)	5	2	0.457
cellular response to corticotropin-releasing hormone stimulus (GO:0071376)	5	2	0.457
cAMP biosynthetic process (GO:0006171)	10	4	0.1
succinyl-CoA metabolic process (GO:0006104)	5	2	0.456
negative regulation of filopodium assembly (GO:0051490)	5	2	0.456
meiotic mismatch repair (GO:0000710)	5	2	0.456
positive regulation of neuron projection regeneration (GO:0070572)	10	4	0.1
negative regulation of hydrogen peroxide-mediated programmed cell death (GO:1901299)	5	2	0.456
negative regulation of ribosome biogenesis (GO:0090071)	5	2	0.455
glucose import across plasma membrane (GO:0098708)	5	2	0.455
positive regulation of translation in response to endoplasmic reticulum stress (GO:0036493)	5	2	0.455
response to corticotropin-releasing hormone (GO:0043435)	5	2	0.454
positive regulation of isotype switching to IgA isotypes (GO:0048298)	5	2	0.454
positive regulation of long-term neuronal synaptic plasticity (GO:0048170)	5	2	0.454
stress granule disassembly (GO:0035617)	5	2	0.454
monoubiquitinated protein deubiquitination (GO:0035520)	10	4	0.1
female meiosis chromosome segregation (GO:0016321)	5	2	0.453
R-loop disassembly (GO:0062176)	5	2	0.453
spontaneous neurotransmitter secretion (GO:0061669)	5	2	0.453
negative regulation of anion transmembrane transport (GO:1903960)	10	4	0.1
membrane depolarization during AV node cell action potential (GO:0086045)	5	2	0.453
positive regulation of protein catabolic process in the vacuole (GO:1904352)	5	2	0.452
histone H3-K4 demethylation, trimethyl-H3-K4-specific (GO:0034721)	5	2	0.452
hair follicle placode formation (GO:0060789)	5	2	0.452
atrial septum primum morphogenesis (GO:0003289)	5	2	0.452
septum primum development (GO:0003284)	5	2	0.451
neurotransmitter-gated ion channel clustering (GO:0072578)	10	4	0.0999
chondroblast differentiation (GO:0060591)	5	2	0.451
histone H3-K9 methylation (GO:0051567)	15	6	0.0178
membrane depolarization during action potential (GO:0086010)	30	12	8.23e-05
excitatory synapse assembly (GO:1904861)	13	5	0.0474
beta-catenin-TCF complex assembly (GO:1904837)	29	11	0.000286
heparan sulfate proteoglycan biosynthetic process, polysaccharide chain biosynthetic process (GO:0015014)	8	3	0.245
endosomal vesicle fusion (GO:0034058)	8	3	0.245
ossification involved in bone maturation (GO:0043931)	16	6	0.0222
replication-born double-strand break repair via sister chromatid exchange (GO:1990414)	8	3	0.244
regulation of metaphase plate congression (GO:0090235)	8	3	0.244
synaptic vesicle recycling via endosome (GO:0036466)	8	3	0.244
negative regulation of chromatin binding (GO:0035562)	8	3	0.244
regulation of synaptic vesicle priming (GO:0010807)	8	3	0.244
regulation of wound healing, spreading of epidermal cells (GO:1903689)	8	3	0.243
blood vessel endothelial cell differentiation (GO:0060837)	8	3	0.243
trachea cartilage development (GO:0060534)	8	3	0.243
positive regulation of histone H3-K4 methylation (GO:0051571)	19	7	0.0104
histone H3-K9 modification (GO:0061647)	19	7	0.0104
positive regulation of calcium ion-dependent exocytosis (GO:0045956)	19	7	0.0104
establishment or maintenance of transmembrane electrochemical gradient (GO:0010248)	11	4	0.122
positive regulation of endothelial cell differentiation (GO:0045603)	11	4	0.122
positive regulation of histone H3-K9 methylation (GO:0051574)	11	4	0.122
peptidyl-lysine dimethylation (GO:0018027)	22	8	0.00469
fibroblast migration (GO:0010761)	11	4	0.121
heparin biosynthetic process (GO:0030210)	11	4	0.121
positive regulation of transcription by RNA polymerase III (GO:0045945)	11	4	0.121
regulation of histone H3-K9 methylation (GO:0051570)	25	9	0.00218
neuronal action potential (GO:0019228)	28	10	0.000988
positive regulation of excitatory postsynaptic potential (GO:2000463)	28	10	0.000985
cellular potassium ion homeostasis (GO:0030007)	14	5	0.0588
vocalization behavior (GO:0071625)	20	7	0.0128
negative regulation of cellular amino acid metabolic process (GO:0045763)	3	1	0.85
positive regulation of glutamate secretion, neurotransmission (GO:1903296)	3	1	0.85
regulation of glutamate secretion, neurotransmission (GO:1903294)	3	1	0.849
regulation of calcium:sodium antiporter activity (GO:1903279)	3	1	0.849
regulation of calcium ion-dependent exocytosis of neurotransmitter (GO:1903233)	3	1	0.849
negative regulation of endodermal cell differentiation (GO:1903225)	3	1	0.849
hindgut morphogenesis (GO:0007442)	6	2	0.529
foregut morphogenesis (GO:0007440)	9	3	0.289
lung induction (GO:0060492)	3	1	0.848
negative regulation of pro-B cell differentiation (GO:2000974)	3	1	0.848
axon target recognition (GO:0007412)	3	1	0.848
negative regulation of maintenance of mitotic sister chromatid cohesion (GO:0034183)	3	1	0.848
positive regulation of transcription from RNA polymerase II promoter involved in unfolded protein response (GO:0006990)	3	1	0.847
positive regulation of toll-like receptor 8 signaling pathway (GO:0034161)	3	1	0.847
regulation of toll-like receptor 8 signaling pathway (GO:0034159)	3	1	0.847
negative regulation of antigen processing and presentation of peptide or polysaccharide antigen via MHC class II (GO:0002581)	3	1	0.847
replication fork reversal (GO:0071932)	3	1	0.847
hypersensitivity (GO:0002524)	3	1	0.846
leukocyte migration involved in immune response (GO:0002522)	3	1	0.846
positive regulation of luteinizing hormone secretion (GO:0033686)	3	1	0.846
positive regulation of growth hormone receptor signaling pathway (GO:0060399)	3	1	0.846
regulation of estradiol secretion (GO:2000864)	3	1	0.845
rescue of stalled ribosome (GO:0072344)	6	2	0.528
frontal suture morphogenesis (GO:0060364)	3	1	0.845
response to ammonium ion (GO:0060359)	6	2	0.528
vesicle uncoating (GO:0072319)	6	2	0.528
positive regulation of androgen receptor activity (GO:2000825)	3	1	0.845
negative regulation of maintenance of sister chromatid cohesion (GO:0034092)	3	1	0.845
positive regulation of glucose mediated signaling pathway (GO:1902661)	3	1	0.844
regulation of glucose mediated signaling pathway (GO:1902659)	3	1	0.844
cytoplasmic actin-based contraction involved in cell motility (GO:0060327)	3	1	0.844
positive regulation of synaptic vesicle clustering (GO:2000809)	3	1	0.844
regulation of termination of RNA polymerase II transcription, poly(A)-coupled (GO:2000804)	3	1	0.844
tertiary alcohol biosynthetic process (GO:1902645)	3	1	0.843
odontoblast differentiation (GO:0071895)	3	1	0.843
asparagine transport (GO:0006867)	3	1	0.843
Norrin signaling pathway (GO:0110135)	3	1	0.843
specification of animal organ identity (GO:0010092)	18	6	0.0338
malonyl-CoA metabolic process (GO:2001293)	3	1	0.842
positive regulation of histone H3-K36 trimethylation (GO:2001255)	3	1	0.842
isopentenyl diphosphate biosynthetic process, mevalonate pathway (GO:0019287)	3	1	0.842
negative regulation of chloride transport (GO:2001226)	3	1	0.842
vagus nerve development (GO:0021564)	3	1	0.841
lactate biosynthetic process (GO:0019249)	3	1	0.841
L-lysine catabolic process to acetyl-CoA via saccharopine (GO:0033512)	3	1	0.841
epithalamus development (GO:0021538)	3	1	0.841
intestinal D-glucose absorption (GO:0001951)	3	1	0.841
positive regulation of hh target transcription factor activity (GO:0007228)	3	1	0.84
signal transduction downstream of smoothened (GO:0007227)	3	1	0.84
positive regulation of transcription of Notch receptor target (GO:0007221)	18	6	0.0337
regulation of dense core granule biogenesis (GO:2000705)	3	1	0.84
NADP catabolic process (GO:0006742)	3	1	0.84
B cell lineage commitment (GO:0002326)	6	2	0.528
nitric oxide homeostasis (GO:0033484)	3	1	0.839
transmembrane receptor protein tyrosine phosphatase signaling pathway (GO:0007185)	6	2	0.527
common-partner SMAD protein phosphorylation (GO:0007182)	6	2	0.527
cell cycle switching (GO:0060184)	3	1	0.839
metanephric mesenchyme morphogenesis (GO:0072133)	3	1	0.839
kidney mesenchyme morphogenesis (GO:0072131)	3	1	0.839
negative regulation of receptor catabolic process (GO:2000645)	3	1	0.839
inositol trisphosphate biosynthetic process (GO:0032959)	3	1	0.838
regulation of histone H4-K16 acetylation (GO:2000618)	6	2	0.527
vestibular receptor cell development (GO:0060118)	3	1	0.838
vestibular receptor cell differentiation (GO:0060114)	3	1	0.838
positive regulation of attachment of mitotic spindle microtubules to kinetochore (GO:1902425)	3	1	0.838
regulation of attachment of mitotic spindle microtubules to kinetochore (GO:1902423)	3	1	0.837
striated muscle myosin thick filament assembly (GO:0071688)	3	1	0.837
T-helper 1 cell lineage commitment (GO:0002296)	3	1	0.837
negative regulation of granulocyte chemotaxis (GO:0071623)	3	1	0.837
calcium ion regulated lysosome exocytosis (GO:1990927)	3	1	0.836
nephrogenic mesenchyme development (GO:0072076)	3	1	0.836
inner medullary collecting duct development (GO:0072061)	3	1	0.836
relaxation of vascular associated smooth muscle (GO:0060087)	6	2	0.526
negative regulation of mesenchymal cell apoptotic process involved in nephron morphogenesis (GO:0072040)	3	1	0.836
endodermal cell fate commitment (GO:0001711)	12	4	0.146
regulation of mesenchymal cell apoptotic process involved in nephron morphogenesis (GO:0072039)	3	1	0.836
positive regulation of apoptotic process involved in mammary gland involution (GO:0060058)	3	1	0.835
negative regulation of protein glycosylation (GO:0060051)	3	1	0.835
kidney rudiment formation (GO:0072003)	3	1	0.835
modulation by host of symbiont catalytic activity (GO:0052422)	3	1	0.835
rhythmic synaptic transmission (GO:0060024)	3	1	0.834
positive regulation of apoptotic process involved in morphogenesis (GO:1902339)	6	2	0.526
cytoplasmic translational termination (GO:0002184)	3	1	0.834
regulation of glutamate uptake involved in transmission of nerve impulse (GO:0051946)	3	1	0.834
regulation of amino acid uptake involved in synaptic transmission (GO:0051941)	3	1	0.834
amino acid neurotransmitter reuptake (GO:0051933)	6	2	0.526
T-tubule organization (GO:0033292)	9	3	0.289
establishment of neuroblast polarity (GO:0045200)	3	1	0.834
negative regulation of glycogen (starch) synthase activity (GO:2000466)	3	1	0.833
apoptotic process involved in embryonic digit morphogenesis (GO:1902263)	3	1	0.833
non-canonical Wnt signaling pathway via MAPK cascade (GO:0038030)	6	2	0.526
reelin-mediated signaling pathway (GO:0038026)	9	3	0.289
positive regulation of gamma-aminobutyric acid secretion (GO:0014054)	3	1	0.833
negative regulation of neuron maturation (GO:0014043)	3	1	0.833
positive regulation of Schwann cell differentiation (GO:0014040)	3	1	0.832
glandular epithelial cell maturation (GO:0002071)	3	1	0.832
establishment or maintenance of neuroblast polarity (GO:0045196)	3	1	0.832
positive regulation of L-glutamate import across plasma membrane (GO:0002038)	3	1	0.832
regulation of L-glutamate import across plasma membrane (GO:0002036)	6	2	0.525
cell-cell signaling involved in cell fate commitment (GO:0045168)	3	1	0.832
lactose biosynthetic process (GO:0005989)	3	1	0.831
lactose metabolic process (GO:0005988)	3	1	0.831
immunoglobulin V(D)J recombination (GO:0033152)	6	2	0.525
negative regulation of peptidyl-serine phosphorylation of STAT protein (GO:0033140)	3	1	0.831
regulation of acrosomal vesicle exocytosis (GO:2000367)	3	1	0.831
positive regulation of DNA damage response, signal transduction by p53 class mediator resulting in transcription of p21 class mediator (GO:1902164)	3	1	0.83
regulation of DNA damage response, signal transduction by p53 class mediator resulting in transcription of p21 class mediator (GO:1902162)	3	1	0.83
peptidyl-glutamine methylation (GO:0018364)	6	2	0.525
negative regulation of metaphase/anaphase transition of meiotic cell cycle (GO:1902103)	3	1	0.83
regulation of histone H3-K27 acetylation (GO:1901674)	3	1	0.83
germline cell cycle switching, mitotic to meiotic cell cycle (GO:0051729)	3	1	0.83
cell cycle switching, mitotic to meiotic cell cycle (GO:0051728)	3	1	0.829
positive regulation of synaptic vesicle membrane organization (GO:1901634)	3	1	0.829
directional locomotion (GO:0033058)	3	1	0.829
regulation of smoothened signaling pathway involved in dorsal/ventral neural tube patterning (GO:1901620)	9	3	0.288
hexose import across plasma membrane (GO:0140271)	6	2	0.525
aggresome assembly (GO:0070842)	6	2	0.524
negative regulation of Rho-dependent protein serine/threonine kinase activity (GO:2000299)	3	1	0.829
receptor internalization involved in canonical Wnt signaling pathway (GO:2000286)	3	1	0.828
regulation of male germ cell proliferation (GO:2000254)	3	1	0.828
negative regulation of rRNA processing (GO:2000233)	3	1	0.828
base-excision repair, DNA ligation (GO:0006288)	3	1	0.828
protein-DNA covalent cross-linking repair (GO:0106300)	6	2	0.524
thymine catabolic process (GO:0006210)	3	1	0.828
pyrimidine nucleobase catabolic process (GO:0006208)	3	1	0.827
regulation of germ cell proliferation (GO:1905936)	3	1	0.827
negative regulation of adenylate cyclase-activating adrenergic receptor signaling pathway involved in heart process (GO:0140199)	3	1	0.827
regulation of adenylate cyclase-activating adrenergic receptor signaling pathway involved in heart process (GO:0140192)	3	1	0.827
diencephalon morphogenesis (GO:0048852)	3	1	0.826
negative regulation of female gonad development (GO:2000195)	3	1	0.826
synaptic membrane adhesion (GO:0099560)	24	8	0.00729
trans-synaptic signaling by trans-synaptic complex, modulating synaptic transmission (GO:0099557)	3	1	0.826
positive regulation of endoplasmic reticulum calcium ion concentration (GO:0032470)	3	1	0.826
regulation of protein homooligomerization (GO:0032462)	3	1	0.826
regulation of endocannabinoid signaling pathway (GO:2000124)	3	1	0.825
positive regulation of macrophage apoptotic process (GO:2000111)	3	1	0.825
calcium-dependent activation of synaptic vesicle fusion (GO:0099502)	3	1	0.825
purine nucleobase catabolic process (GO:0006145)	3	1	0.825
response to methylglyoxal (GO:0051595)	3	1	0.824
negative regulation of histone H3-K4 methylation (GO:0051572)	6	2	0.524
regulation of 3'-UTR-mediated mRNA stabilization (GO:1905868)	6	2	0.523
positive regulation of chromatin silencing (GO:0031937)	3	1	0.824
nuclear matrix anchoring at nuclear membrane (GO:0090292)	3	1	0.824
negative regulation of synaptic plasticity (GO:0031914)	3	1	0.824
negative regulation of mast cell proliferation (GO:0070667)	3	1	0.824
sarcomerogenesis (GO:0048769)	3	1	0.823
vitamin D3 metabolic process (GO:0070640)	6	2	0.523
sebaceous gland development (GO:0048733)	9	3	0.288
positive regulation of type B pancreatic cell development (GO:2000078)	3	1	0.823
fibroblast apoptotic process (GO:0044346)	3	1	0.823
sodium-dependent phosphate transport (GO:0044341)	3	1	0.823
canonical Wnt signaling pathway involved in mesenchymal stem cell differentiation (GO:0044338)	3	1	0.822
aldosterone biosynthetic process (GO:0032342)	3	1	0.822
regulation of exonuclease activity (GO:1905777)	3	1	0.822
5-phosphoribose 1-diphosphate biosynthetic process (GO:0006015)	6	2	0.523
epidermal cell fate specification (GO:0009957)	3	1	0.822
membrane depolarization during atrial cardiac muscle cell action potential (GO:0098912)	3	1	0.822
regulation of ventricular cardiac muscle cell action potential (GO:0098911)	12	4	0.146
positive regulation of glomerulus development (GO:0090193)	3	1	0.821
regulation of AV node cell action potential (GO:0098904)	3	1	0.821
regulation of axon extension involved in regeneration (GO:0048690)	3	1	0.821
regulation of sprouting of injured axon (GO:0048686)	3	1	0.821
positive regulation of axon regeneration (GO:0048680)	9	3	0.288
positive regulation of vitamin D receptor signaling pathway (GO:0070564)	3	1	0.821
actin filament branching (GO:0090135)	3	1	0.82
positive regulation of synapse maturation (GO:0090129)	9	3	0.288
receptor-mediated endocytosis involved in cholesterol transport (GO:0090118)	3	1	0.82
regulation of high-density lipoprotein particle assembly (GO:0090107)	3	1	0.82
regulation of skeletal muscle tissue growth (GO:0048631)	6	2	0.523
peripheral nervous system myelin formation (GO:0032290)	3	1	0.82
'de novo' AMP biosynthetic process (GO:0044208)	3	1	0.819
negative regulation of synaptic transmission, GABAergic (GO:0032229)	6	2	0.522
positive regulation of synaptic transmission, dopaminergic (GO:0032226)	3	1	0.819
intestinal hexose absorption (GO:0106001)	6	2	0.522
regulation of plasma membrane repair (GO:1905684)	3	1	0.819
cellular response to potassium ion starvation (GO:0051365)	3	1	0.819
modulation of inhibitory postsynaptic potential (GO:0098828)	6	2	0.522
regulation of intracellular transport of viral material (GO:1901252)	3	1	0.819
relaxation of skeletal muscle (GO:0090076)	3	1	0.818
regulation of ribosome biogenesis (GO:0090069)	6	2	0.522
tubulin deacetylation (GO:0090042)	3	1	0.818
voluntary musculoskeletal movement (GO:0050882)	6	2	0.521
negative regulation of neutrophil chemotaxis (GO:0090024)	3	1	0.818
positive regulation of oligodendrocyte progenitor proliferation (GO:0070447)	3	1	0.818
negative regulation of nucleotide-binding oligomerization domain containing 2 signaling pathway (GO:0070433)	3	1	0.817
negative regulation of nucleotide-binding oligomerization domain containing signaling pathway (GO:0070425)	3	1	0.817
circadian sleep/wake cycle, sleep (GO:0050802)	3	1	0.817
co-translational protein modification (GO:0043686)	3	1	0.817
protein localization to nucleoplasm (GO:1990173)	3	1	0.817
positive regulation of blood vessel branching (GO:1905555)	3	1	0.816
positive regulation of synaptic vesicle fusion to presynaptic active zone membrane (GO:0031632)	3	1	0.816
carbohydrate import across plasma membrane (GO:0098704)	6	2	0.521
tRNA-guanine transglycosylation (GO:0101030)	3	1	0.816
regulation of neurotransmitter receptor transport, endosome to postsynaptic membrane (GO:0099152)	3	1	0.816
cellular response to trichostatin A (GO:0035984)	3	1	0.816
response to trichostatin A (GO:0035983)	3	1	0.815
regulation of synaptic vesicle cycle (GO:0098693)	9	3	0.288
nuclear matrix organization (GO:0043578)	3	1	0.815
cartilage homeostasis (GO:1990079)	3	1	0.815
negative regulation of lymphoid progenitor cell differentiation (GO:1905457)	3	1	0.815
regulation of NK T cell differentiation (GO:0051136)	6	2	0.521
calcium ion import into sarcoplasmic reticulum (GO:1990036)	3	1	0.814
regulation of engulfment of apoptotic cell (GO:1901074)	3	1	0.814
response to glycine (GO:1905429)	3	1	0.814
mitochondrial DNA repair (GO:0043504)	6	2	0.52
psychomotor behavior (GO:0036343)	3	1	0.814
observational learning (GO:0098597)	6	2	0.52
imitative learning (GO:0098596)	6	2	0.52
oviduct epithelium development (GO:0035846)	3	1	0.814
regulation of macropinocytosis (GO:1905301)	3	1	0.813
regulation of isotype switching to IgA isotypes (GO:0048296)	6	2	0.52
response to hydrogen sulfide (GO:1904880)	3	1	0.813
regulation of centriole-centriole cohesion (GO:0030997)	3	1	0.813
peptidyl-serine autophosphorylation (GO:0036289)	9	3	0.287
glucoside transport (GO:0042946)	3	1	0.813
regulation of modification of postsynaptic actin cytoskeleton (GO:1905274)	6	2	0.519
positive regulation of connective tissue replacement (GO:1905205)	3	1	0.813
positive regulation of apoptotic process involved in development (GO:1904747)	6	2	0.519
establishment of body hair planar orientation (GO:0048105)	3	1	0.812
establishment of body hair or bristle planar orientation (GO:0048104)	3	1	0.812
histone H3-K9 dimethylation (GO:0036123)	3	1	0.812
TRAM-dependent toll-like receptor 4 signaling pathway (GO:0035669)	3	1	0.812
TRAM-dependent toll-like receptor signaling pathway (GO:0035668)	3	1	0.811
folic acid-containing compound biosynthetic process (GO:0009396)	9	3	0.287
sulfur amino acid transport (GO:0000101)	9	3	0.287
negative regulation of meiotic chromosome separation (GO:1905133)	3	1	0.811
negative regulation of vascular associated smooth muscle contraction (GO:1904694)	3	1	0.811
negative regulation of somatic stem cell population maintenance (GO:1904673)	3	1	0.811
regulation of actin binding (GO:1904616)	3	1	0.811
osteoclast development (GO:0036035)	6	2	0.519
embryonic skeletal limb joint morphogenesis (GO:0036023)	3	1	0.81
histone H4-K20 demethylation (GO:0035574)	3	1	0.81
sister chromatid biorientation (GO:0031134)	3	1	0.81
regulation of termination of RNA polymerase II transcription (GO:1904594)	3	1	0.81
positive regulation of oocyte maturation (GO:1900195)	3	1	0.81
regulation of telomeric loop disassembly (GO:1904533)	3	1	0.809
positive regulation of TORC2 signaling (GO:1904515)	3	1	0.809
regulation of Schwann cell migration (GO:1900147)	3	1	0.809
low-density lipoprotein particle mediated signaling (GO:0055096)	3	1	0.809
lipoprotein particle mediated signaling (GO:0055095)	3	1	0.809
late endosomal microautophagy (GO:0061738)	3	1	0.808
negative regulation of histone methylation (GO:0031061)	24	8	0.00727
gamma-aminobutyric acid transport (GO:0015812)	9	3	0.287
pyrimidine nucleoside diphosphate biosynthetic process (GO:0009139)	3	1	0.808
PML body organization (GO:0030578)	6	2	0.519
positive regulation of t-circle formation (GO:1904431)	3	1	0.808
positive regulation of vitamin D 24-hydroxylase activity (GO:0010980)	3	1	0.808
negative regulation of t-circle formation (GO:1904430)	3	1	0.807
regulation of vitamin D 24-hydroxylase activity (GO:0010979)	3	1	0.807
regulation of t-circle formation (GO:1904429)	6	2	0.518
regulation of phosphate transport (GO:0010966)	6	2	0.518
negative regulation of calcidiol 1-monooxygenase activity (GO:0010956)	3	1	0.807
positive regulation of TRAIL-activated apoptotic signaling pathway (GO:1903984)	3	1	0.807
chemoattraction of axon (GO:0061642)	3	1	0.807
transepithelial water transport (GO:0035377)	3	1	0.806
regulation of TORC2 signaling (GO:1903939)	3	1	0.806
negative regulation of peroxisome proliferator activated receptor signaling pathway (GO:0035359)	3	1	0.806
bundle of His cell-Purkinje myocyte adhesion involved in cell communication (GO:0086073)	6	2	0.518
SA node cell to atrial cardiac muscle cell communication (GO:0086070)	9	3	0.286
Golgi apparatus mannose trimming (GO:1904381)	3	1	0.806
positive regulation of dopaminergic neuron differentiation (GO:1904340)	3	1	0.806
negative regulation of dopaminergic neuron differentiation (GO:1904339)	3	1	0.805
regulation of complement activation, alternative pathway (GO:0030451)	3	1	0.805
negative regulation of centrosome duplication (GO:0010826)	12	4	0.146
calcium ion transmembrane transport via high voltage-gated calcium channel (GO:0061577)	3	1	0.805
positive regulation of cristae formation (GO:1903852)	3	1	0.805
glial cell-neuron signaling (GO:0150098)	3	1	0.805
viral budding from plasma membrane (GO:0046761)	6	2	0.518
regulation of protein localization to lysosome (GO:0150031)	3	1	0.804
response to histamine (GO:0034776)	12	4	0.146
histone H4-K20 methylation (GO:0034770)	9	3	0.286
L-alanine import across plasma membrane (GO:1904273)	3	1	0.804
lateral motor column neuron migration (GO:0097477)	3	1	0.804
polyprenol biosynthetic process (GO:0016094)	3	1	0.804
cuticle development (GO:0042335)	3	1	0.803
negative regulation of cGMP-mediated signaling (GO:0010754)	6	2	0.517
regulation of skeletal muscle hypertrophy (GO:1904204)	3	1	0.803
T follicular helper cell differentiation (GO:0061470)	6	2	0.517
positive regulation of inorganic anion transmembrane transport (GO:1903797)	3	1	0.803
positive regulation of viral budding via host ESCRT complex (GO:1903774)	3	1	0.803
negative regulation of intrinsic apoptotic signaling pathway in response to hydrogen peroxide (GO:1903751)	3	1	0.803
regulation of intrinsic apoptotic signaling pathway in response to hydrogen peroxide (GO:1903750)	3	1	0.802
regulation of centriole elongation (GO:1903722)	6	2	0.517
dendritic spine morphogenesis (GO:0060997)	18	6	0.0337
endocardial cell differentiation (GO:0060956)	6	2	0.516
cardiac vascular smooth muscle cell development (GO:0060948)	3	1	0.802
vocal learning (GO:0042297)	6	2	0.516
mesenchymal cell proliferation involved in lung development (GO:0060916)	3	1	0.802
cortisol biosynthetic process (GO:0034651)	3	1	0.802
negative regulation of centrosome cycle (GO:0046606)	12	4	0.145
positive regulation of alkaline phosphatase activity (GO:0010694)	6	2	0.516
skeletal muscle myosin thick filament assembly (GO:0030241)	3	1	0.802
cellular response to vasopressin (GO:1904117)	3	1	0.801
response to vasopressin (GO:1904116)	3	1	0.801
positive regulation of cell communication by electrical coupling (GO:0010650)	3	1	0.801
heparin metabolic process (GO:0030202)	12	4	0.145
negative regulation of Schwann cell proliferation (GO:0010626)	6	2	0.516
positive regulation of cytoplasmic mRNA processing body assembly (GO:0010606)	6	2	0.515
uracil metabolic process (GO:0019860)	3	1	0.801
thymine metabolic process (GO:0019859)	3	1	0.801
canonical Wnt signaling pathway involved in heart development (GO:0061316)	3	1	0.8
embryonic heart tube anterior/posterior pattern specification (GO:0035054)	3	1	0.8
negative regulation of Rac protein signal transduction (GO:0035021)	3	1	0.8
blood vessel endothelial cell fate commitment (GO:0060846)	3	1	0.8
smoothened signaling pathway involved in dorsal/ventral neural tube patterning (GO:0060831)	6	2	0.515
presynaptic active zone assembly (GO:1904071)	3	1	0.8
regulation of cholangiocyte proliferation (GO:1904054)	3	1	0.799
regulation of spontaneous neurotransmitter secretion (GO:1904048)	3	1	0.799
negative regulation of transposition, RNA-mediated (GO:0010526)	3	1	0.799
regulation of transposition, RNA-mediated (GO:0010525)	3	1	0.799
regulation of single strand break repair (GO:1903516)	3	1	0.799
positive regulation of epithelial cell proliferation involved in prostate gland development (GO:0060769)	3	1	0.798
cardiac endothelial cell differentiation (GO:0003348)	6	2	0.515
pericardium morphogenesis (GO:0003344)	9	3	0.286
negative regulation of mesenchymal to epithelial transition involved in metanephros morphogenesis (GO:0003340)	3	1	0.798
dihydrofolate metabolic process (GO:0046452)	3	1	0.798
syncytiotrophoblast cell differentiation involved in labyrinthine layer development (GO:0060715)	3	1	0.798
small-subunit processome assembly (GO:0034462)	3	1	0.797
positive regulation of inhibitory postsynaptic potential (GO:0097151)	6	2	0.515
neuroligin clustering involved in postsynaptic membrane assembly (GO:0097118)	3	1	0.797
blood vessel endothelial cell fate specification (GO:0097101)	3	1	0.797
fungiform papilla formation (GO:0061198)	3	1	0.797
negative regulation of growth rate (GO:0045967)	3	1	0.797
negative regulation of complement activation, alternative pathway (GO:0045957)	3	1	0.796
habenula development (GO:0021986)	3	1	0.796
negative regulation of synaptic vesicle recycling (GO:1903422)	3	1	0.796
positive regulation of P-type sodium:potassium-exchanging transporter activity (GO:1903408)	3	1	0.796
regulation of P-type sodium:potassium-exchanging transporter activity (GO:1903406)	3	1	0.796
regulation of secondary heart field cardioblast proliferation (GO:0003266)	9	3	0.286
5-phosphoribose 1-diphosphate metabolic process (GO:0046391)	6	2	0.514
regulation of branching involved in salivary gland morphogenesis by mesenchymal-epithelial signaling (GO:0060665)	3	1	0.795
mitotic telomere maintenance via semi-conservative replication (GO:1902990)	3	1	0.795
cardiac right atrium morphogenesis (GO:0003213)	3	1	0.795
positive regulation of mitochondrial electron transport, NADH to ubiquinone (GO:1902958)	3	1	0.795
lateral inhibition (GO:0046331)	3	1	0.795
regulation of intracellular calcium activated chloride channel activity (GO:1902938)	3	1	0.794
histone H3-K56 acetylation (GO:0097043)	3	1	0.794
heme export (GO:0097037)	3	1	0.794
neuroblast division in subventricular zone (GO:0021849)	3	1	0.794
mitral valve formation (GO:0003192)	3	1	0.794
positive regulation of hexokinase activity (GO:1903301)	6	2	0.514
mammary gland specification (GO:0060594)	3	1	0.793
terminal button organization (GO:0072553)	3	1	0.793
terminal web assembly (GO:1902896)	3	1	0.793
primary heart field specification (GO:0003138)	3	1	0.793
secretory columnal luminar epithelial cell differentiation involved in prostate glandular acinus development (GO:0060528)	3	1	0.793
negative regulation of non-motile cilium assembly (GO:1902856)	3	1	0.792
negative regulation of syncytium formation by plasma membrane fusion (GO:0034242)	3	1	0.792
calcium ion-regulated exocytosis of neurotransmitter (GO:0048791)	15	5	0.0713
cell communication by electrical coupling involved in cardiac conduction (GO:0086064)	15	5	0.0712
activation of protein kinase A activity (GO:0034199)	19	6	0.0407
trachea development (GO:0060438)	19	6	0.0407
bone maturation (GO:0070977)	19	6	0.0406
vesicle transport along actin filament (GO:0030050)	19	6	0.0405
N-terminal protein amino acid acetylation (GO:0006474)	16	5	0.0843
regulation of gene expression by genetic imprinting (GO:0006349)	16	5	0.0842
amyloid precursor protein catabolic process (GO:0042987)	16	5	0.0841
regulation of extracellular matrix disassembly (GO:0010715)	16	5	0.084
regulation of megakaryocyte differentiation (GO:0045652)	58	18	5.68e-06
positive regulation of transcription elongation from RNA polymerase II promoter (GO:0032968)	13	4	0.172
prepulse inhibition (GO:0060134)	13	4	0.172
plasma membrane repair (GO:0001778)	13	4	0.172
atrioventricular canal development (GO:0036302)	13	4	0.172
heart valve formation (GO:0003188)	13	4	0.171
animal organ maturation (GO:0048799)	23	7	0.0226
positive regulation of adenylate cyclase activity (GO:0045762)	10	3	0.33
histone H2B ubiquitination (GO:0033523)	10	3	0.33
metanephric collecting duct development (GO:0072205)	10	3	0.33
regulation of NMDA receptor activity (GO:2000310)	40	12	0.000686
cellular response to leucine (GO:0071233)	10	3	0.33
intracellular cholesterol transport (GO:0032367)	20	6	0.0479
cellular response to insulin-like growth factor stimulus (GO:1990314)	10	3	0.329
synaptic vesicle budding (GO:0070142)	10	3	0.329
histone lysine demethylation (GO:0070076)	30	9	0.00586
cellular response to forskolin (GO:1904322)	10	3	0.329
response to forskolin (GO:1904321)	10	3	0.329
bone trabecula morphogenesis (GO:0061430)	10	3	0.328
monocyte activation (GO:0042117)	10	3	0.328
microtubule anchoring at centrosome (GO:0034454)	10	3	0.328
regulation of cardioblast proliferation (GO:0003264)	10	3	0.328
Wnt signaling pathway, calcium modulating pathway (GO:0007223)	37	11	0.00149
ionotropic glutamate receptor signaling pathway (GO:0035235)	27	8	0.0126
histone H2A acetylation (GO:0043968)	17	5	0.0999
postsynapse assembly (GO:0099068)	17	5	0.0998
membrane depolarization (GO:0051899)	52	15	0.000113
maintenance of DNA methylation (GO:0010216)	7	2	0.596
lung-associated mesenchyme development (GO:0060484)	7	2	0.595
response to DNA damage checkpoint signaling (GO:0072423)	7	2	0.595
response to DNA integrity checkpoint signaling (GO:0072402)	7	2	0.595
negative regulation of MyD88-independent toll-like receptor signaling pathway (GO:0034128)	7	2	0.594
response to cell cycle checkpoint signaling (GO:0072396)	7	2	0.594
positive regulation of dopamine secretion (GO:0033603)	7	2	0.594
regulation of atrial cardiac muscle cell membrane repolarization (GO:0060372)	7	2	0.594
bone trabecula formation (GO:0060346)	7	2	0.593
regulation of metanephric nephron tubule epithelial cell differentiation (GO:0072307)	7	2	0.593
regulation of bone development (GO:1903010)	7	2	0.593
ventral spinal cord interneuron specification (GO:0021521)	7	2	0.592
positive regulation of protein deubiquitination (GO:1903003)	7	2	0.592
negative regulation of cardiac muscle cell differentiation (GO:2000726)	7	2	0.592
ribonucleoprotein complex disassembly (GO:0032988)	7	2	0.592
TORC2 signaling (GO:0038203)	7	2	0.591
positive regulation of chemokine (C-C motif) ligand 5 production (GO:0071651)	7	2	0.591
metaphase/anaphase transition of mitotic cell cycle (GO:0007091)	7	2	0.591
G-quadruplex DNA unwinding (GO:0044806)	7	2	0.591
metaphase/anaphase transition of cell cycle (GO:0044784)	7	2	0.59
establishment of endothelial blood-brain barrier (GO:0014045)	7	2	0.59
left/right axis specification (GO:0070986)	14	4	0.202
positive regulation of lamellipodium morphogenesis (GO:2000394)	7	2	0.59
inclusion body assembly (GO:0070841)	7	2	0.589
relaxation of smooth muscle (GO:0044557)	7	2	0.589
cellular response to magnesium ion (GO:0071286)	7	2	0.589
negative regulation of dendrite development (GO:2000171)	7	2	0.589
positive regulation of cell proliferation involved in heart morphogenesis (GO:2000138)	7	2	0.588
actin filament-based transport (GO:0099515)	21	6	0.057
histone H4-K16 acetylation (GO:0043984)	14	4	0.202
histone H4-K12 acetylation (GO:0043983)	7	2	0.588
positive regulation of histone H4 acetylation (GO:0090240)	7	2	0.588
intracellular sterol transport (GO:0032366)	21	6	0.0569
collateral sprouting (GO:0048668)	7	2	0.587
maintenance of postsynaptic specialization structure (GO:0098880)	7	2	0.587
positive regulation of miRNA mediated inhibition of translation (GO:1905618)	7	2	0.587
regulation of miRNA mediated inhibition of translation (GO:1905616)	7	2	0.587
spontaneous synaptic transmission (GO:0098814)	7	2	0.586
foam cell differentiation (GO:0090077)	7	2	0.586
detection of muscle stretch (GO:0035995)	7	2	0.586
sarcoplasmic reticulum calcium ion transport (GO:0070296)	14	4	0.201
sodium ion export across plasma membrane (GO:0036376)	14	4	0.201
regulation of core promoter binding (GO:1904796)	7	2	0.586
positive regulation of NMDA glutamate receptor activity (GO:1904783)	7	2	0.585
locomotory exploration behavior (GO:0035641)	14	4	0.201
negative regulation of transcription by RNA polymerase I (GO:0016479)	7	2	0.585
antigen processing and presentation, exogenous lipid antigen via MHC class Ib (GO:0048007)	7	2	0.585
antigen processing and presentation of lipid antigen via MHC class Ib (GO:0048003)	7	2	0.584
positive regulation of amyloid-beta clearance (GO:1900223)	7	2	0.584
regulation of mitotic recombination (GO:0000019)	7	2	0.584
regulation of SNARE complex assembly (GO:0035542)	7	2	0.584
pre-miRNA processing (GO:0031054)	14	4	0.201
negative regulation of protein K63-linked ubiquitination (GO:1900045)	7	2	0.583
Notch receptor processing, ligand-dependent (GO:0035333)	7	2	0.583
cardiac muscle cell-cardiac muscle cell adhesion (GO:0086042)	7	2	0.583
AV node cell to bundle of His cell signaling (GO:0086027)	7	2	0.583
AV node cell action potential (GO:0086016)	7	2	0.582
non-lytic viral release (GO:0046753)	7	2	0.582
macrophage derived foam cell differentiation (GO:0010742)	7	2	0.582
regulation of Schwann cell proliferation (GO:0010624)	7	2	0.581
protein localization to cytoplasmic stress granule (GO:1903608)	7	2	0.581
positive regulation of Rac protein signal transduction (GO:0035022)	7	2	0.581
regulation of centriole replication (GO:0046599)	21	6	0.0568
cellular response to gonadotropin-releasing hormone (GO:0097211)	7	2	0.581
brainstem development (GO:0003360)	7	2	0.58
chorio-allantoic fusion (GO:0060710)	7	2	0.58
urinary bladder smooth muscle contraction (GO:0014832)	7	2	0.58
alkanesulfonate metabolic process (GO:0019694)	7	2	0.58
commitment of neuronal cell to specific neuron type in forebrain (GO:0021902)	7	2	0.579
positive regulation of muscle adaptation (GO:0014744)	7	2	0.579
forebrain radial glial cell differentiation (GO:0021861)	7	2	0.579
taurine metabolic process (GO:0019530)	7	2	0.578
layer formation in cerebral cortex (GO:0021819)	14	4	0.201
atrioventricular node development (GO:0003162)	7	2	0.578
cell fate specification involved in pattern specification (GO:0060573)	7	2	0.578
pyridine-containing compound catabolic process (GO:0072526)	7	2	0.578
histone lysine methylation (GO:0034968)	71	20	4.22e-06
histone demethylation (GO:0016577)	32	9	0.00838
long-term synaptic depression (GO:0060292)	18	5	0.117
regulation of cell proliferation involved in heart morphogenesis (GO:2000136)	18	5	0.116
face development (GO:0060324)	47	13	0.000639
regulation of glucocorticoid secretion (GO:2000849)	11	3	0.38
regulation of histone H3-K9 acetylation (GO:2000615)	11	3	0.38
commissural neuron axon guidance (GO:0071679)	11	3	0.379
regulation of transcription by RNA polymerase III (GO:0006359)	22	6	0.0664
cellular response to caffeine (GO:0071313)	11	3	0.379
somite rostral/caudal axis specification (GO:0032525)	11	3	0.379
negative regulation of hematopoietic progenitor cell differentiation (GO:1901533)	11	3	0.378
regulation of postsynaptic cytosolic calcium ion concentration (GO:0099566)	11	3	0.378
synaptic vesicle endosomal processing (GO:0099532)	11	3	0.378
negative regulation of multicellular organism growth (GO:0040015)	11	3	0.378
negative regulation of oligodendrocyte differentiation (GO:0048715)	11	3	0.377
dendritic transport (GO:0098935)	11	3	0.377
planar cell polarity pathway involved in neural tube closure (GO:0090179)	11	3	0.377
vesicle tethering (GO:0099022)	11	3	0.377
histone deubiquitination (GO:0016578)	22	6	0.0663
positive regulation of RIG-I signaling pathway (GO:1900246)	11	3	0.376
regulation of cardiac muscle cell contraction (GO:0086004)	33	9	0.00989
negative regulation of sprouting angiogenesis (GO:1903671)	11	3	0.376
presynaptic membrane assembly (GO:0097105)	11	3	0.376
postsynaptic membrane assembly (GO:0097104)	11	3	0.376
biological process involved in intraspecies interaction between organisms (GO:0051703)	52	14	0.000411
regulation of anion transmembrane transport (GO:1903959)	26	7	0.0376
social behavior (GO:0035176)	52	14	0.00041
cell fate commitment involved in formation of primary germ layer (GO:0060795)	26	7	0.0376
collecting duct development (GO:0072044)	15	4	0.227
apical protein localization (GO:0045176)	15	4	0.226
histone H3-K9 demethylation (GO:0033169)	15	4	0.226
dosage compensation by inactivation of X chromosome (GO:0009048)	15	4	0.226
regulation of neuron projection arborization (GO:0150011)	15	4	0.226
protein demethylation (GO:0006482)	34	9	0.0114
protein dealkylation (GO:0008214)	34	9	0.0114
regulation of histone methylation (GO:0031060)	72	19	1.89e-05
response to magnesium ion (GO:0032026)	19	5	0.134
maintenance of cell polarity (GO:0030011)	19	5	0.133
positive regulation of histone methylation (GO:0031062)	42	11	0.00343
branching involved in mammary gland duct morphogenesis (GO:0060444)	23	6	0.0774
stress granule assembly (GO:0034063)	23	6	0.0773
exploration behavior (GO:0035640)	23	6	0.0772
startle response (GO:0001964)	27	7	0.0432
regulation of axon regeneration (GO:0048679)	27	7	0.0431
N-terminal protein amino acid modification (GO:0031365)	27	7	0.0431
central nervous system projection neuron axonogenesis (GO:0021952)	27	7	0.043
regulation of histone H3-K4 methylation (GO:0051569)	31	8	0.024
regulation of neuron projection regeneration (GO:0070570)	31	8	0.0239
modulation of excitatory postsynaptic potential (GO:0098815)	43	11	0.00399
negative regulation of histone modification (GO:0031057)	47	12	0.0022
head morphogenesis (GO:0060323)	36	9	0.0153
nuclear migration (GO:0007097)	20	5	0.151
genetic imprinting (GO:0071514)	20	5	0.151
response to vitamin A (GO:0033189)	20	5	0.151
regulation of translation in response to stress (GO:0043555)	20	5	0.151
cell communication by electrical coupling (GO:0010644)	20	5	0.151
regulation of germinal center formation (GO:0002634)	8	2	0.664
negative regulation of dendritic cell antigen processing and presentation (GO:0002605)	4	1	0.909
positive regulation of fibroblast growth factor receptor signaling pathway (GO:0045743)	8	2	0.663
positive regulation of sodium ion export across plasma membrane (GO:1903278)	4	1	0.909
regulation of sodium ion export across plasma membrane (GO:1903276)	4	1	0.909
beta-alanine metabolic process (GO:0019482)	4	1	0.908
L-lysine catabolic process (GO:0019477)	4	1	0.908
L-lysine catabolic process to acetyl-CoA (GO:0019474)	4	1	0.908
striatal medium spiny neuron differentiation (GO:0021773)	4	1	0.908
amygdala development (GO:0021764)	4	1	0.908
L-cysteine catabolic process (GO:0019448)	4	1	0.907
mesenchymal stem cell differentiation (GO:0072497)	4	1	0.907
phospholipid efflux (GO:0033700)	12	3	0.414
club cell differentiation (GO:0060486)	4	1	0.907
positive regulation of AMPA receptor activity (GO:2000969)	8	2	0.663
aldehyde biosynthetic process (GO:0046184)	8	2	0.663
regulation of systemic arterial blood pressure by baroreceptor feedback (GO:0003025)	4	1	0.907
regulation of sterol import (GO:2000909)	4	1	0.906
DNA damage induced protein phosphorylation (GO:0006975)	8	2	0.662
negative regulation of satellite cell differentiation (GO:1902725)	4	1	0.906
negative regulation of skeletal muscle satellite cell proliferation (GO:1902723)	4	1	0.906
response to ozone (GO:0010193)	4	1	0.906
regulation of MyD88-independent toll-like receptor signaling pathway (GO:0034127)	8	2	0.662
lateral ventricle development (GO:0021670)	12	3	0.414
microtubule anchoring at microtubule organizing center (GO:0072393)	12	3	0.414
regulation of TRAIL-activated apoptotic signaling pathway (GO:1903121)	4	1	0.906
guanine metabolic process (GO:0046098)	4	1	0.905
UDP-galactose transmembrane transport (GO:0072334)	4	1	0.905
dTTP metabolic process (GO:0046075)	4	1	0.905
negative regulation of barbed-end actin filament capping (GO:2000813)	4	1	0.905
maintenance of mitotic sister chromatid cohesion (GO:0034088)	4	1	0.905
maintenance of sister chromatid cohesion (GO:0034086)	4	1	0.904
negative regulation of neutrophil migration (GO:1902623)	4	1	0.904
glutamine transport (GO:0006868)	8	2	0.662
negative regulation of adenylate cyclase-activating adrenergic receptor signaling pathway (GO:0071878)	4	1	0.904
positive regulation of caveolin-mediated endocytosis (GO:2001288)	4	1	0.904
basophil activation (GO:0045575)	4	1	0.903
regulation of histone H3-K36 trimethylation (GO:2001253)	4	1	0.903
positive regulation of neuron migration (GO:2001224)	16	4	0.258
spermatid nucleus elongation (GO:0007290)	4	1	0.903
glossopharyngeal nerve development (GO:0021563)	4	1	0.903
olfactory nerve development (GO:0021553)	4	1	0.903
metanephric nephron tubule formation (GO:0072289)	4	1	0.902
postsynaptic membrane organization (GO:0001941)	28	7	0.0497
B-1 B cell homeostasis (GO:0001922)	4	1	0.902
regulation of cardiac muscle cell differentiation (GO:2000725)	16	4	0.258
positive regulation of protein K63-linked ubiquitination (GO:1902523)	4	1	0.902
progesterone biosynthetic process (GO:0006701)	4	1	0.902
pro-B cell differentiation (GO:0002328)	4	1	0.901
nephric duct formation (GO:0072179)	4	1	0.901
mesenchymal cell differentiation involved in kidney development (GO:0072161)	8	2	0.662
regulation of motor neuron apoptotic process (GO:2000671)	4	1	0.901
positive regulation of dendritic cell apoptotic process (GO:2000670)	4	1	0.901
positive regulation of miRNA catabolic process (GO:2000627)	4	1	0.901
positive regulation of mesenchymal to epithelial transition involved in metanephros morphogenesis (GO:0072108)	4	1	0.9
positive regulation of histone H3-K9 acetylation (GO:2000617)	8	2	0.661
inner ear receptor cell fate commitment (GO:0060120)	4	1	0.9
deactivation of mitotic spindle assembly checkpoint (GO:1902426)	4	1	0.9
positive regulation of mitotic sister chromatid separation (GO:1901970)	16	4	0.258
endothelial cell-cell adhesion (GO:0071603)	4	1	0.9
dense core granule transport (GO:1901950)	8	2	0.661
negative regulation of cellular glucuronidation (GO:2001030)	8	2	0.661
epithelial cell proliferation involved in renal tubule morphogenesis (GO:2001013)	4	1	0.9
mesenchymal cell differentiation involved in renal system development (GO:2001012)	8	2	0.66
DNA repair complex assembly (GO:0090735)	4	1	0.899
male meiosis chromosome segregation (GO:0007060)	4	1	0.899
negative regulation of platelet-derived growth factor receptor-beta signaling pathway (GO:2000587)	4	1	0.899
mitotic cytokinesis checkpoint signaling (GO:0044878)	4	1	0.899
positive regulation of microtubule motor activity (GO:2000576)	4	1	0.898
protein localization to plasma membrane raft (GO:0044860)	4	1	0.898
neuropilin signaling pathway (GO:0038189)	4	1	0.898
regulation of apoptotic process involved in morphogenesis (GO:1902337)	12	3	0.414
S-adenosylmethionine biosynthetic process (GO:0006556)	4	1	0.898
translation reinitiation (GO:0002188)	4	1	0.898
negative regulation of transcription of nucleolar large rRNA by RNA polymerase I (GO:1901837)	4	1	0.897
negative regulation of mitotic spindle assembly checkpoint signaling (GO:0140499)	4	1	0.897
positive regulation of hepatic stellate cell activation (GO:2000491)	4	1	0.897
ribosome disassembly (GO:0032790)	8	2	0.66
mitochondrial depolarization (GO:0051882)	4	1	0.897
regulation of Schwann cell differentiation (GO:0014038)	4	1	0.897
positive regulation of synapse structural plasticity (GO:0051835)	4	1	0.896
regulation of histone ubiquitination (GO:0033182)	12	3	0.413
conditioned place preference (GO:1990708)	4	1	0.896
regulation of glucocorticoid receptor signaling pathway (GO:2000322)	8	2	0.66
transcription initiation from mitochondrial promoter (GO:0006391)	4	1	0.896
modulation of catalytic activity in other organism involved in symbiotic interaction (GO:0052203)	4	1	0.896
cellular response to jasmonic acid stimulus (GO:0071395)	4	1	0.895
regulation of metaphase/anaphase transition of meiotic cell cycle (GO:1902102)	4	1	0.895
cellular response to ethanol (GO:0071361)	16	4	0.258
negative regulation of long-chain fatty acid import into cell (GO:0140213)	4	1	0.895
anterograde axonal protein transport (GO:0099641)	8	2	0.66
axo-dendritic protein transport (GO:0099640)	8	2	0.659
regulation of calcium ion import into sarcoplasmic reticulum (GO:1902080)	4	1	0.895
dTTP biosynthetic process (GO:0006235)	4	1	0.895
negative regulation of gonad development (GO:1905940)	4	1	0.894
protein targeting to vacuole involved in autophagy (GO:0071211)	4	1	0.894
regulation of serotonin uptake (GO:0051611)	4	1	0.894
positive regulation of amyloid fibril formation (GO:1905908)	4	1	0.894
positive regulation of mitophagy (GO:1901526)	4	1	0.894
formation of anatomical boundary (GO:0048859)	4	1	0.893
forebrain morphogenesis (GO:0048853)	12	3	0.413
regulation of hair follicle maturation (GO:0048819)	8	2	0.659
regulation of Cdc42 protein signal transduction (GO:0032489)	8	2	0.659
regulation of Rap protein signal transduction (GO:0032487)	4	1	0.893
negative regulation of cell proliferation involved in heart morphogenesis (GO:2000137)	4	1	0.893
dense core granule cytoskeletal transport (GO:0099519)	8	2	0.658
positive regulation of DNA-dependent DNA replication (GO:2000105)	12	3	0.413
positive regulation of sodium:proton antiporter activity (GO:0032417)	4	1	0.893
histone H2B acetylation (GO:0043969)	4	1	0.893
regulation of glutamine family amino acid metabolic process (GO:0000820)	8	2	0.658
mitochondrial electron transport, succinate to ubiquinone (GO:0006121)	4	1	0.892
positive regulation by host of viral transcription (GO:0043923)	16	4	0.258
negative regulation of mitochondrial fission (GO:0090258)	4	1	0.892
axis elongation involved in somitogenesis (GO:0090245)	4	1	0.892
Wnt signaling pathway involved in somitogenesis (GO:0090244)	4	1	0.892
regulation of mast cell proliferation (GO:0070666)	4	1	0.891
negative regulation of spindle checkpoint (GO:0090233)	4	1	0.891
positive regulation of intracellular cholesterol transport (GO:0032385)	4	1	0.891
positive regulation of intracellular sterol transport (GO:0032382)	4	1	0.891
L-aspartate import across plasma membrane (GO:0140009)	4	1	0.891
aldosterone metabolic process (GO:0032341)	4	1	0.89
regulation of determination of dorsal identity (GO:2000015)	4	1	0.89
lactate metabolic process (GO:0006089)	12	3	0.412
DNA recombinase assembly (GO:0000730)	4	1	0.89
UDP-glucose metabolic process (GO:0006011)	4	1	0.89
meiotic DNA double-strand break processing (GO:0000706)	4	1	0.89
myoblast proliferation (GO:0051450)	4	1	0.889
retrograde trans-synaptic signaling by trans-synaptic protein complex (GO:0098942)	4	1	0.889
regulation of glomerulus development (GO:0090192)	4	1	0.889
Golgi reassembly (GO:0090168)	4	1	0.889
auditory receptor cell fate commitment (GO:0009912)	4	1	0.889
smooth muscle cell proliferation (GO:0048659)	4	1	0.888
vesicle-mediated cholesterol transport (GO:0090119)	4	1	0.888
C-5 methylation of cytosine (GO:0090116)	4	1	0.888
embryonic foregut morphogenesis (GO:0048617)	8	2	0.658
positive regulation of adenylate cyclase-activating G protein-coupled receptor signaling pathway (GO:0106071)	4	1	0.888
central nervous system myelin maintenance (GO:0032286)	4	1	0.887
luteinizing hormone secretion (GO:0032275)	4	1	0.887
IMP salvage (GO:0032264)	4	1	0.887
dense core granule localization (GO:0032253)	8	2	0.658
regulation of membrane depolarization during cardiac muscle cell action potential (GO:1900825)	4	1	0.887
positive regulation of synaptic transmission, cholinergic (GO:0032224)	4	1	0.887
positive regulation of artery morphogenesis (GO:1905653)	4	1	0.886
regulation of artery morphogenesis (GO:1905651)	4	1	0.886
histone glutamine methylation (GO:1990258)	4	1	0.886
positive regulation of DNA methylation (GO:1905643)	4	1	0.886
positive regulation of RNA polymerase II regulatory region sequence-specific DNA binding (GO:1905636)	4	1	0.886
positive regulation of extracellular matrix disassembly (GO:0090091)	8	2	0.657
positive regulation of MAPKKK cascade by fibroblast growth factor receptor signaling pathway (GO:0090080)	4	1	0.885
negative regulation of protein kinase C signaling (GO:0090038)	4	1	0.885
histone H3-K14 acetylation (GO:0044154)	8	2	0.657
cellular alcohol biosynthetic process (GO:0044108)	4	1	0.885
cellular alcohol metabolic process (GO:0044107)	4	1	0.885
protein K27-linked deubiquitination (GO:1990167)	4	1	0.885
regulation of blood vessel branching (GO:1905553)	4	1	0.884
regulation of mitotic cell cycle, embryonic (GO:0009794)	4	1	0.884
response to jasmonic acid (GO:0009753)	4	1	0.884
activated T cell proliferation (GO:0050798)	4	1	0.884
regulation of translation in response to endoplasmic reticulum stress (GO:0036490)	8	2	0.657
regulation of postsynaptic neurotransmitter receptor internalization (GO:0099149)	12	3	0.412
rRNA 2'-O-methylation (GO:0000451)	4	1	0.884
wybutosine biosynthetic process (GO:0031591)	4	1	0.883
wybutosine metabolic process (GO:0031590)	4	1	0.883
positive regulation of histone H3-K36 methylation (GO:0000416)	4	1	0.883
regulation of histone H3-K36 methylation (GO:0000414)	8	2	0.656
retrograde neuronal dense core vesicle transport (GO:1990049)	4	1	0.883
anterograde neuronal dense core vesicle transport (GO:1990048)	4	1	0.882
regulation of DNA-templated transcription, termination (GO:0031554)	4	1	0.882
endosomal lumen acidification (GO:0048388)	4	1	0.882
regulation of midbrain dopaminergic neuron differentiation (GO:1904956)	4	1	0.882
canonical Wnt signaling pathway involved in midbrain dopaminergic neuron differentiation (GO:1904954)	4	1	0.882
calcitriol biosynthetic process from calciol (GO:0036378)	4	1	0.881
midbrain dopaminergic neuron differentiation (GO:1904948)	12	3	0.412
sphingolipid translocation (GO:0099039)	4	1	0.881
modification of postsynaptic structure (GO:0099010)	8	2	0.656
plasma membrane lactate transport (GO:0035879)	4	1	0.881
protein localization to presynapse (GO:1905383)	8	2	0.656
pigment metabolic process involved in pigmentation (GO:0043474)	4	1	0.881
positive regulation of amyloid precursor protein biosynthetic process (GO:0042986)	4	1	0.881
plasma membrane to endosome transport (GO:0048227)	8	2	0.656
establishment or maintenance of actin cytoskeleton polarity (GO:0030950)	4	1	0.88
ureter maturation (GO:0035799)	4	1	0.88
regulation of apoptotic process involved in development (GO:1904748)	12	3	0.412
negative regulation of mRNA polyadenylation (GO:1900364)	8	2	0.655
regulation of lysosomal protein catabolic process (GO:1905165)	8	2	0.655
entry of bacterium into host cell (GO:0035635)	8	2	0.655
ER to Golgi ceramide transport (GO:0035621)	4	1	0.88
regulation of meiotic chromosome separation (GO:1905132)	4	1	0.88
snRNA transcription by RNA polymerase III (GO:0042796)	8	2	0.654
positive regulation of cytoplasmic translational initiation (GO:1904690)	4	1	0.88
Tie signaling pathway (GO:0048014)	4	1	0.879
calcium-mediated signaling using extracellular calcium source (GO:0035585)	4	1	0.879
sequestering of TGFbeta in extracellular matrix (GO:0035583)	4	1	0.879
sequestering of BMP in extracellular matrix (GO:0035582)	4	1	0.879
telomeric D-loop disassembly (GO:0061820)	8	2	0.654
stress fiber assembly (GO:0043149)	16	4	0.257
DNA replication, removal of RNA primer (GO:0043137)	4	1	0.879
regulation of membrane repolarization during cardiac muscle cell action potential (GO:1905031)	4	1	0.878
long-chain fatty acid import across plasma membrane (GO:0015911)	4	1	0.878
long-chain fatty acid import into peroxisome (GO:0015910)	4	1	0.878
positive regulation of microtubule depolymerization (GO:0031117)	4	1	0.878
pyrimidine deoxyribonucleoside triphosphate biosynthetic process (GO:0009212)	4	1	0.878
mitigation of host defenses by symbiont (GO:0030682)	4	1	0.877
L-alanine transmembrane transport (GO:1904557)	4	1	0.877
positive regulation of histone H3-K9 trimethylation (GO:1900114)	4	1	0.877
regulation of histone H3-K9 trimethylation (GO:1900112)	12	3	0.411
cell migration involved in vasculogenesis (GO:0035441)	4	1	0.877
deoxyribonucleoside diphosphate biosynthetic process (GO:0009189)	4	1	0.877
extracellular matrix-cell signaling (GO:0035426)	4	1	0.876
heterochromatin assembly by small RNA (GO:0031048)	4	1	0.876
myosin filament assembly (GO:0031034)	4	1	0.876
myosin filament organization (GO:0031033)	4	1	0.876
regulation of translational initiation by eIF2 alpha phosphorylation (GO:0010998)	4	1	0.876
regulation of protein K63-linked ubiquitination (GO:1900044)	12	3	0.411
positive regulation of isomerase activity (GO:0010912)	8	2	0.654
regulation of isomerase activity (GO:0010911)	8	2	0.654
myo-inositol transport (GO:0015798)	4	1	0.875
cysteine catabolic process (GO:0009093)	4	1	0.875
regulation of establishment of T cell polarity (GO:1903903)	4	1	0.875
stomach development (GO:0062094)	4	1	0.875
regulation of transepithelial transport (GO:0150111)	4	1	0.875
regulation of Toll signaling pathway (GO:0008592)	4	1	0.874
synaptic vesicle uncoating (GO:0016191)	4	1	0.874
synaptic vesicle maturation (GO:0016188)	12	3	0.411
calcium activated galactosylceramide scrambling (GO:0061591)	4	1	0.874
calcium activated phosphatidylserine scrambling (GO:0061589)	4	1	0.874
positive regulation of centrosome duplication (GO:0010825)	4	1	0.873
positive regulation of oxidative phosphorylation (GO:1903862)	4	1	0.873
regulation of cristae formation (GO:1903850)	4	1	0.873
synaptic transmission, glutamatergic (GO:0035249)	28	7	0.0496
amyloid-beta clearance by cellular catabolic process (GO:0150094)	8	2	0.653
positive regulation of neuron projection arborization (GO:0150012)	8	2	0.653
clathrin-dependent synaptic vesicle endocytosis (GO:0150007)	4	1	0.873
vitamin D catabolic process (GO:0042369)	4	1	0.873
spinal cord motor neuron migration (GO:0097476)	4	1	0.872
vitamin D biosynthetic process (GO:0042368)	4	1	0.872
vitamin D metabolic process (GO:0042359)	16	4	0.257
synaptic vesicle targeting (GO:0016080)	4	1	0.872
negative regulation of glucuronosyltransferase activity (GO:1904224)	8	2	0.653
regulation of glucuronosyltransferase activity (GO:1904223)	8	2	0.652
negative regulation of long-chain fatty acid import across plasma membrane (GO:0010748)	4	1	0.872
positive regulation of transcription via serum response element binding (GO:0010735)	4	1	0.872
negative regulation of extracellular matrix disassembly (GO:0010716)	4	1	0.871
positive regulation of norepinephrine secretion (GO:0010701)	4	1	0.871
regulation of viral budding via host ESCRT complex (GO:1903772)	4	1	0.871
negative regulation of MDA-5 signaling pathway (GO:0039534)	4	1	0.871
regulation of viral-induced cytoplasmic pattern recognition receptor signaling pathway (GO:0039531)	24	6	0.0875
post-embryonic hemopoiesis (GO:0035166)	4	1	0.871
positive regulation of centriole elongation (GO:1903724)	4	1	0.87
dendritic spine development (GO:0060996)	28	7	0.0496
vasculogenesis involved in coronary vascular morphogenesis (GO:0060979)	4	1	0.87
cortisol metabolic process (GO:0034650)	4	1	0.87
establishment of Sertoli cell barrier (GO:0097368)	4	1	0.87
establishment of planar polarity of embryonic epithelium (GO:0042249)	4	1	0.87
positive regulation of wound healing, spreading of epidermal cells (GO:1903691)	4	1	0.869
siRNA loading onto RISC involved in RNA interference (GO:0035087)	4	1	0.869
nuclear speck organization (GO:0035063)	4	1	0.869
semicircular canal development (GO:0060872)	8	2	0.652
endothelial cell fate specification (GO:0060847)	4	1	0.869
strand invasion (GO:0042148)	4	1	0.869
response to Thyroglobulin triiodothyronine (GO:1904016)	4	1	0.868
response to gonadotropin-releasing hormone (GO:0097210)	8	2	0.652
positive regulation of eating behavior (GO:1904000)	4	1	0.868
negative regulation of phospholipase activity (GO:0010519)	8	2	0.652
regulation of protein localization to cilium (GO:1903564)	8	2	0.651
cellular response to camptothecin (GO:0072757)	4	1	0.868
mammary duct terminal end bud growth (GO:0060763)	4	1	0.868
regulation of mesenchymal to epithelial transition involved in metanephros morphogenesis (GO:0003339)	8	2	0.651
mesenchymal to epithelial transition involved in metanephros morphogenesis (GO:0003337)	8	2	0.651
negative regulation of extracellular matrix constituent secretion (GO:0003332)	4	1	0.868
Wnt signaling pathway involved in heart development (GO:0003306)	4	1	0.867
L-lysine metabolic process (GO:0046440)	4	1	0.867
L-cysteine metabolic process (GO:0046439)	4	1	0.867
response to carbon monoxide (GO:0034465)	4	1	0.867
circadian regulation of translation (GO:0097167)	4	1	0.867
glycoprotein transport (GO:0034436)	4	1	0.866
cholesterol esterification (GO:0034435)	4	1	0.866
sterol esterification (GO:0034434)	4	1	0.866
steroid esterification (GO:0034433)	4	1	0.866
negative regulation of skeletal muscle cell proliferation (GO:0014859)	4	1	0.866
intestine smooth muscle contraction (GO:0014827)	4	1	0.865
contractile actin filament bundle assembly (GO:0030038)	16	4	0.257
microspike assembly (GO:0030035)	4	1	0.865
release of sequestered calcium ion into cytosol by sarcoplasmic reticulum (GO:0014808)	8	2	0.65
circadian sleep/wake cycle process (GO:0022410)	4	1	0.865
formation of radial glial scaffolds (GO:0021943)	4	1	0.865
cell migration involved in endocardial cushion formation (GO:0003273)	4	1	0.865
short-term memory (GO:0007614)	12	3	0.411
positive regulation of phospholipid efflux (GO:1902995)	4	1	0.864
regulation of phospholipid efflux (GO:1902994)	4	1	0.864
growth involved in heart morphogenesis (GO:0003241)	4	1	0.864
ventricular compact myocardium morphogenesis (GO:0003223)	8	2	0.65
cardiac right ventricle formation (GO:0003219)	4	1	0.864
negative regulation of dendritic spine maintenance (GO:1902951)	4	1	0.864
regulation of cholesterol import (GO:0060620)	4	1	0.863
presynaptic membrane organization (GO:0097090)	12	3	0.41
regulation of muscle atrophy (GO:0014735)	4	1	0.863
primary alcohol biosynthetic process (GO:0034309)	4	1	0.863
regulation of twitch skeletal muscle contraction (GO:0014724)	4	1	0.863
positive regulation of mitotic metaphase/anaphase transition (GO:0045842)	16	4	0.257
forebrain neuron fate commitment (GO:0021877)	8	2	0.65
cardiac muscle tissue regeneration (GO:0061026)	4	1	0.863
pyramidal neuron development (GO:0021860)	12	3	0.41
regulation of vacuolar transport (GO:1903335)	4	1	0.862
formaldehyde metabolic process (GO:0046292)	4	1	0.862
heart field specification (GO:0003128)	12	3	0.41
regulation of late endosome to lysosome transport (GO:1902822)	4	1	0.862
calcium ion import (GO:0070509)	49	12	0.00294
visual learning (GO:0008542)	45	11	0.00542
animal organ formation (GO:0048645)	37	9	0.0178
regulation of protein export from nucleus (GO:0046825)	33	8	0.0323
histone methylation (GO:0016571)	91	22	8.91e-06
histone H4 acetylation (GO:0043967)	54	13	0.0019
negative regulation of transcription regulatory region DNA binding (GO:2000678)	21	5	0.172
neuron projection organization (GO:0106027)	42	10	0.0113
regulation of RIG-I signaling pathway (GO:0039535)	21	5	0.171
regulation of actin filament-based movement (GO:1903115)	38	9	0.0203
segment specification (GO:0007379)	17	4	0.286
peptidyl-tyrosine autophosphorylation (GO:0038083)	17	4	0.286
positive regulation of metaphase/anaphase transition of cell cycle (GO:1902101)	17	4	0.285
platelet morphogenesis (GO:0036344)	17	4	0.285
membrane depolarization during cardiac muscle cell action potential (GO:0086012)	17	4	0.285
platelet formation (GO:0030220)	17	4	0.285
negative regulation of humoral immune response (GO:0002921)	17	4	0.284
visual behavior (GO:0007632)	51	12	0.0039
long-term memory (GO:0007616)	34	8	0.0371
positive regulation of membrane potential (GO:0045838)	17	4	0.284
dosage compensation (GO:0007549)	17	4	0.284
thymus development (GO:0048538)	47	11	0.00724
ATP-dependent chromatin remodeling (GO:0043044)	77	18	0.00014
face morphogenesis (GO:0060325)	30	7	0.0649
peptidyl-lysine methylation (GO:0018022)	86	20	4.75e-05
cell communication involved in cardiac conduction (GO:0086065)	43	10	0.0129
cerebellar cortex formation (GO:0021697)	26	6	0.114
positive regulation of nuclear-transcribed mRNA poly(A) tail shortening (GO:0060213)	13	3	0.453
regulation of nephron tubule epithelial cell differentiation (GO:0072182)	13	3	0.453
regulation of growth hormone secretion (GO:0060123)	13	3	0.452
renal vesicle morphogenesis (GO:0072077)	13	3	0.452
mesodermal cell fate commitment (GO:0001710)	13	3	0.452
synapse maturation (GO:0060074)	13	3	0.452
regulation of nuclear cell cycle DNA replication (GO:0033262)	13	3	0.451
negative regulation of receptor internalization (GO:0002091)	13	3	0.451
regulation of AMPA receptor activity (GO:2000311)	26	6	0.114
nucleus localization (GO:0051647)	26	6	0.114
response to parathyroid hormone (GO:0071107)	13	3	0.451
embryonic brain development (GO:1990403)	13	3	0.451
regulation of cardiac muscle cell action potential (GO:0098901)	26	6	0.114
regulation of establishment of planar polarity involved in neural tube closure (GO:0090178)	13	3	0.45
post-embryonic animal morphogenesis (GO:0009886)	13	3	0.45
protein transport along microtubule (GO:0098840)	13	3	0.45
microtubule-based protein transport (GO:0099118)	13	3	0.45
mesodermal cell differentiation (GO:0048333)	26	6	0.113
regulation of modification of synaptic structure (GO:1905244)	13	3	0.449
response to leucine (GO:0043201)	13	3	0.449
cellular response to interferon-alpha (GO:0035457)	13	3	0.449
regulation of amino acid import across plasma membrane (GO:0010958)	13	3	0.449
negative regulation of macrophage derived foam cell differentiation (GO:0010745)	13	3	0.448
regulation of amino acid transmembrane transport (GO:1903789)	13	3	0.448
genitalia morphogenesis (GO:0035112)	13	3	0.448
exit from mitosis (GO:0010458)	13	3	0.448
positive regulation of striated muscle contraction (GO:0045989)	13	3	0.447
negative regulation of complement activation (GO:0045916)	13	3	0.447
high-density lipoprotein particle assembly (GO:0034380)	13	3	0.447
adherens junction assembly (GO:0034333)	13	3	0.447
glutamate receptor signaling pathway (GO:0007215)	48	11	0.00829
post-embryonic development (GO:0009791)	83	19	0.000103
negative regulation of blood vessel endothelial cell migration (GO:0043537)	35	8	0.0415
heparan sulfate proteoglycan biosynthetic process (GO:0015012)	22	5	0.194
relaxation of muscle (GO:0090075)	22	5	0.194
nuclear-transcribed mRNA poly(A) tail shortening (GO:0000289)	22	5	0.193
negative regulation of lipid storage (GO:0010888)	22	5	0.193
regulation of transcription elongation from RNA polymerase II promoter (GO:0034243)	31	7	0.0736
axonal transport (GO:0098930)	58	13	0.00323
regulation of cardiac muscle hypertrophy in response to stress (GO:1903242)	9	2	0.657
regulation of inner ear receptor cell differentiation (GO:2000980)	9	2	0.657
positive regulation of chondrocyte proliferation (GO:1902732)	9	2	0.657
regulation of mechanoreceptor differentiation (GO:0045631)	9	2	0.657
regulation of inner ear auditory receptor cell differentiation (GO:0045607)	9	2	0.657
spinal cord motor neuron cell fate specification (GO:0021520)	9	2	0.656
flavonoid glucuronidation (GO:0052696)	9	2	0.656
positive regulation of cardiac muscle cell differentiation (GO:2000727)	9	2	0.656
adenylate cyclase-inhibiting G protein-coupled glutamate receptor signaling pathway (GO:0007196)	9	2	0.656
neural plate development (GO:0001840)	9	2	0.655
platelet dense granule organization (GO:0060155)	9	2	0.655
TORC1 signaling (GO:0038202)	9	2	0.655
negative regulation of mesenchymal cell apoptotic process (GO:2001054)	9	2	0.655
regulation of cellular glucuronidation (GO:2001029)	9	2	0.654
regulation of resting membrane potential (GO:0060075)	9	2	0.654
cellular response to parathyroid hormone stimulus (GO:0071374)	9	2	0.654
nucleosome disassembly (GO:0006337)	18	4	0.316
regulation of synaptic vesicle membrane organization (GO:1901632)	9	2	0.654
protein localization to nuclear envelope (GO:0090435)	9	2	0.653
neurotransmitter receptor transport, endosome to plasma membrane (GO:0099639)	9	2	0.653
negative regulation of hormone biosynthetic process (GO:0032353)	9	2	0.653
regulation of hydrogen peroxide-mediated programmed cell death (GO:1901298)	9	2	0.653
regulation of transcription from RNA polymerase II promoter involved in heart development (GO:1901213)	9	2	0.652
bone marrow development (GO:0048539)	9	2	0.652
regulation of synaptic vesicle fusion to presynaptic active zone membrane (GO:0031630)	9	2	0.652
regulation of modification of postsynaptic structure (GO:0099159)	9	2	0.652
positive regulation of translation in response to stress (GO:0032056)	9	2	0.651
mesendoderm development (GO:0048382)	9	2	0.651
learned vocalization behavior or vocal learning (GO:0098598)	9	2	0.651
chromatin disassembly (GO:0031498)	18	4	0.316
negative regulation of mRNA 3'-end processing (GO:0031441)	9	2	0.651
positive regulation of synaptic vesicle endocytosis (GO:1900244)	9	2	0.651
regulation of guanyl-nucleotide exchange factor activity (GO:1905097)	9	2	0.65
serotonin metabolic process (GO:0042428)	9	2	0.65
regulation of nitric oxide mediated signal transduction (GO:0010749)	9	2	0.65
coronary artery morphogenesis (GO:0060982)	9	2	0.65
regulation of alkaline phosphatase activity (GO:0010692)	9	2	0.649
regulation of cardiac muscle adaptation (GO:0010612)	9	2	0.649
regulation of cytoplasmic mRNA processing body assembly (GO:0010603)	9	2	0.649
release of sequestered calcium ion into cytosol by endoplasmic reticulum (GO:1903514)	9	2	0.649
olfactory behavior (GO:0042048)	9	2	0.648
urinary tract smooth muscle contraction (GO:0014848)	9	2	0.648
central nervous system neuron axonogenesis (GO:0021955)	36	8	0.0468
positive regulation of cell maturation (GO:1903431)	9	2	0.648
cardiac ventricle formation (GO:0003211)	9	2	0.648
synaptic vesicle clustering (GO:0097091)	9	2	0.647
dichotomous subdivision of an epithelial terminal unit (GO:0060600)	9	2	0.647
negative regulation of glial cell apoptotic process (GO:0034351)	9	2	0.647
regulation of dendrite extension (GO:1903859)	27	6	0.126
neuromuscular process controlling balance (GO:0050885)	50	11	0.0106
neural tube closure (GO:0001843)	91	20	9.63e-05
intracellular lipid transport (GO:0032365)	41	9	0.0301
mammary gland duct morphogenesis (GO:0060603)	32	7	0.0823
dendritic spine organization (GO:0097061)	32	7	0.0822
negative regulation of smoothened signaling pathway (GO:0045879)	32	7	0.0821
histone acetylation (GO:0016573)	110	24	1.19e-05
axo-dendritic transport (GO:0008088)	69	15	0.00145
positive regulation of protein acetylation (GO:1901985)	46	10	0.0191
presynapse assembly (GO:0099054)	23	5	0.217
amyloid precursor protein metabolic process (GO:0042982)	23	5	0.217
tube closure (GO:0060606)	92	20	0.000109
anterograde axonal transport (GO:0008089)	46	10	0.019
negative regulation of JNK cascade (GO:0046329)	37	8	0.0528
associative learning (GO:0008306)	79	17	0.000568
thalamus development (GO:0021794)	14	3	0.499
positive regulation of gluconeogenesis (GO:0045722)	14	3	0.499
embryonic skeletal joint development (GO:0072498)	14	3	0.499
positive regulation of catecholamine secretion (GO:0033605)	14	3	0.499
regulation of RNA polymerase II regulatory region sequence-specific DNA binding (GO:1903025)	14	3	0.498
negative regulation of glial cell proliferation (GO:0060253)	14	3	0.498
behavioral defense response (GO:0002209)	28	6	0.141
renal vesicle development (GO:0072087)	14	3	0.498
cellular response to purine-containing compound (GO:0071415)	14	3	0.497
cellular response to glucagon stimulus (GO:0071377)	28	6	0.141
neuron projection arborization (GO:0140058)	14	3	0.497
acetyl-CoA biosynthetic process (GO:0006085)	14	3	0.497
regulation of synapse maturation (GO:0090128)	14	3	0.497
regulation of long-term synaptic depression (GO:1900452)	14	3	0.496
relaxation of cardiac muscle (GO:0055119)	14	3	0.496
pteridine-containing compound biosynthetic process (GO:0042559)	14	3	0.496
sleep (GO:0030431)	14	3	0.496
cell migration involved in heart development (GO:0060973)	14	3	0.495
negative regulation of smooth muscle contraction (GO:0045986)	14	3	0.495
adenohypophysis development (GO:0021984)	14	3	0.495
cardiac left ventricle morphogenesis (GO:0003214)	14	3	0.494
pyramidal neuron differentiation (GO:0021859)	14	3	0.494
dendrite morphogenesis (GO:0048813)	61	13	0.00469
gene silencing by miRNA (GO:0035195)	47	10	0.0212
regulation of adenylate cyclase activity (GO:0045761)	33	7	0.0921
regulation of early endosome to late endosome transport (GO:2000641)	19	4	0.35
mitotic sister chromatid cohesion (GO:0007064)	19	4	0.349
interleukin-7-mediated signaling pathway (GO:0038111)	19	4	0.349
positive regulation of chromosome separation (GO:1905820)	19	4	0.349
negative regulation of calcium-mediated signaling (GO:0050849)	19	4	0.349
regulation of ARF protein signal transduction (GO:0032012)	19	4	0.348
cardiac muscle cell action potential involved in contraction (GO:0086002)	38	8	0.0596
cardiac right ventricle morphogenesis (GO:0003215)	19	4	0.348
body morphogenesis (GO:0010171)	43	9	0.0383
vesicle cytoskeletal trafficking (GO:0099518)	67	14	0.00332
response to lead ion (GO:0010288)	24	5	0.237
long-term synaptic potentiation (GO:0060291)	48	10	0.024
maintenance of protein location in nucleus (GO:0051457)	24	5	0.237
response to interferon-alpha (GO:0035455)	24	5	0.236
transmission of nerve impulse (GO:0019226)	53	11	0.0151
negative regulation of endothelial cell migration (GO:0010596)	53	11	0.0151
spinal cord motor neuron differentiation (GO:0021522)	29	6	0.156
internal peptidyl-lysine acetylation (GO:0018393)	116	24	2.59e-05
primary neural tube formation (GO:0014020)	97	20	0.000196
spleen development (GO:0048536)	34	7	0.103
epithelial cell differentiation involved in kidney development (GO:0035850)	34	7	0.103
platelet-derived growth factor receptor signaling pathway (GO:0048008)	34	7	0.103
negative regulation of epithelial cell migration (GO:0010633)	68	14	0.00373
regulation of heart rate by cardiac conduction (GO:0086091)	39	8	0.0663
multicellular organism growth (GO:0035264)	78	16	0.00148
negative regulation of ubiquitin-dependent protein catabolic process (GO:2000059)	49	10	0.0268
internal protein amino acid acetylation (GO:0006475)	118	24	3.33e-05
chromatin remodeling (GO:0006338)	173	35	1.43e-07
peptidyl-lysine acetylation (GO:0018394)	119	24	3.72e-05
negative regulation of chromatin assembly or disassembly (GO:0045798)	5	1	0.954
negative regulation of cell size (GO:0045792)	10	2	0.728
negative regulation of hypoxia-induced intrinsic apoptotic signaling pathway (GO:1903298)	5	1	0.954
regulation of hypoxia-induced intrinsic apoptotic signaling pathway (GO:1903297)	5	1	0.954
regulation of endodermal cell differentiation (GO:1903224)	5	1	0.954
lobar bronchus development (GO:0060482)	5	1	0.953
prevention of polyspermy (GO:0060468)	5	1	0.953
negative regulation of fertilization (GO:0060467)	5	1	0.953
pyrimidine deoxyribonucleoside metabolic process (GO:0046125)	5	1	0.953
nucleobase catabolic process (GO:0046113)	5	1	0.953
thymidine metabolic process (GO:0046104)	5	1	0.952
regulation of antigen processing and presentation of peptide or polysaccharide antigen via MHC class II (GO:0002580)	5	1	0.952
somatic diversification of T cell receptor genes (GO:0002568)	5	1	0.952
regulation of cohesin loading (GO:0071922)	5	1	0.952
negative regulation of osteoblast proliferation (GO:0033689)	10	2	0.727
negative regulation by symbiont of host apoptotic process (GO:0033668)	10	2	0.727
vestibulocochlear nerve formation (GO:0021650)	5	1	0.952
minus-end-directed organelle transport along microtubule (GO:0072385)	5	1	0.951
regulation of corticosterone secretion (GO:2000852)	5	1	0.951
negative regulation of cell adhesion molecule production (GO:0060354)	5	1	0.951
clathrin coat disassembly (GO:0072318)	5	1	0.951
regulation of behavioral fear response (GO:2000822)	10	2	0.727
protein localization to adherens junction (GO:0071896)	5	1	0.95
mRNA alternative polyadenylation (GO:0110104)	5	1	0.95
TNFSF11-mediated signaling pathway (GO:0071847)	5	1	0.95
negative regulation of osteoclast development (GO:2001205)	5	1	0.95
corpus callosum morphogenesis (GO:0021540)	5	1	0.95
proprioception (GO:0019230)	5	1	0.949
Notch receptor processing (GO:0007220)	10	2	0.727
metanephric loop of Henle development (GO:0072236)	5	1	0.949
metanephric distal convoluted tubule development (GO:0072221)	5	1	0.949
regulation of metanephros development (GO:0072215)	5	1	0.949
positive regulation of protein monoubiquitination (GO:1902527)	5	1	0.949
regulation of basement membrane organization (GO:0110011)	5	1	0.948
adenylate cyclase-activating dopamine receptor signaling pathway (GO:0007191)	10	2	0.726
negative regulation of epithelial cell differentiation involved in kidney development (GO:2000697)	5	1	0.948
metanephric mesenchymal cell differentiation (GO:0072162)	5	1	0.948
glomerular mesangial cell development (GO:0072144)	5	1	0.948
protein-DNA complex disassembly (GO:0032986)	20	4	0.383
positive regulation of dopamine receptor signaling pathway (GO:0060161)	5	1	0.948
negative regulation of stem cell proliferation (GO:2000647)	5	1	0.947
regulation of miRNA catabolic process (GO:2000625)	5	1	0.947
positive regulation of Arp2/3 complex-mediated actin nucleation (GO:2000601)	10	2	0.726
negative regulation of monocyte chemotactic protein-1 production (GO:0071638)	5	1	0.947
regulation of meiotic cell cycle phase transition (GO:1901993)	10	2	0.726
regulation of platelet-derived growth factor receptor-alpha signaling pathway (GO:2000583)	5	1	0.947
membrane hyperpolarization (GO:0060081)	10	2	0.726
endodermal cell fate specification (GO:0001714)	5	1	0.947
vagina development (GO:0060068)	10	2	0.725
protein localization to bicellular tight junction (GO:1902396)	5	1	0.946
uterus development (GO:0060065)	20	4	0.382
distal convoluted tubule development (GO:0072025)	5	1	0.946
actomyosin contractile ring organization (GO:0044837)	5	1	0.946
pericardium development (GO:0060039)	20	4	0.382
negative regulation of apoptotic process involved in morphogenesis (GO:1902338)	5	1	0.946
positive regulation of amino acid transport (GO:0051957)	20	4	0.382
catecholamine uptake involved in synaptic transmission (GO:0051934)	5	1	0.946
RNA localization to nucleus (GO:0090685)	5	1	0.945
positive regulation of transcription of nucleolar large rRNA by RNA polymerase I (GO:1901838)	10	2	0.725
RNA localization to Cajal body (GO:0090670)	5	1	0.945
scaRNA localization to Cajal body (GO:0090666)	5	1	0.945
telomeric loop disassembly (GO:0090657)	10	2	0.725
response to oxygen-glucose deprivation (GO:0090649)	10	2	0.725
modulation of age-related behavioral decline (GO:0090647)	10	2	0.724
ubiquitin-independent protein catabolic process via the multivesicular body sorting pathway (GO:0090611)	5	1	0.945
negative regulation of CREB transcription factor activity (GO:0032792)	5	1	0.945
positive regulation of protein neddylation (GO:2000436)	5	1	0.944
negative regulation of protein neddylation (GO:2000435)	5	1	0.944
apoptotic process involved in blood vessel morphogenesis (GO:1902262)	5	1	0.944
negative regulation of glutamate secretion (GO:0014050)	5	1	0.944
peptidyl-proline hydroxylation to 4-hydroxy-L-proline (GO:0018401)	10	2	0.724
positive regulation of neuron maturation (GO:0014042)	5	1	0.944
regulation of neuron maturation (GO:0014041)	10	2	0.724
positive regulation of histone ubiquitination (GO:0033184)	5	1	0.943
T cell receptor V(D)J recombination (GO:0033153)	5	1	0.943
regulation of glucokinase activity (GO:0033131)	10	2	0.724
positive regulation of chemokine (C-X-C motif) ligand 1 production (GO:2000340)	5	1	0.943
mRNA 3'-end processing by stem-loop binding and cleavage (GO:0006398)	5	1	0.943
negative regulation of synaptic vesicle exocytosis (GO:2000301)	5	1	0.943
constitutive secretory pathway (GO:0045054)	5	1	0.942
protein retention in Golgi apparatus (GO:0045053)	5	1	0.942
glycoside transport (GO:1901656)	5	1	0.942
negative regulation of smoothened signaling pathway involved in dorsal/ventral neural tube patterning (GO:1901621)	5	1	0.942
double-strand break repair via single-strand annealing (GO:0045002)	5	1	0.942
basement membrane assembly (GO:0070831)	10	2	0.723
regulation of Rho-dependent protein serine/threonine kinase activity (GO:2000298)	5	1	0.941
protein transport into membrane raft (GO:0032596)	5	1	0.941
negative regulation of blood coagulation, intrinsic pathway (GO:2000267)	5	1	0.941
positive regulation of feeding behavior (GO:2000253)	10	2	0.723
negative regulation of peptidyl-cysteine S-nitrosylation (GO:1902083)	5	1	0.941
regulation of neurotransmitter receptor activity (GO:0099601)	80	16	0.00188
protein O-linked glycosylation via serine (GO:0018242)	10	2	0.723
rRNA 5'-end processing (GO:0000967)	5	1	0.941
cellular response to ammonium ion (GO:0071242)	5	1	0.94
neuron projection maintenance (GO:1990535)	10	2	0.723
response to camptothecin (GO:1901563)	5	1	0.94
negative regulation of excitatory postsynaptic potential (GO:0090394)	10	2	0.722
positive regulation of DNA demethylation (GO:1901537)	5	1	0.94
D-aspartate import across plasma membrane (GO:0070779)	5	1	0.94
D-aspartate transport (GO:0070777)	5	1	0.94
regulation of branching morphogenesis of a nerve (GO:2000172)	5	1	0.939
maintenance of postsynaptic density structure (GO:0099562)	5	1	0.939
regulation of ubiquitin-specific protease activity (GO:2000152)	5	1	0.939
trans-synaptic signaling by trans-synaptic complex (GO:0099545)	10	2	0.722
regulation of protein oligomerization (GO:0032459)	5	1	0.939
presynaptic dense core vesicle exocytosis (GO:0099525)	5	1	0.939
IMP biosynthetic process (GO:0006188)	10	2	0.722
dopamine uptake involved in synaptic transmission (GO:0051583)	5	1	0.938
histone H3-K23 acetylation (GO:0043972)	5	1	0.938
positive regulation of 3'-UTR-mediated mRNA stabilization (GO:1905870)	5	1	0.938
citrate metabolic process (GO:0006101)	5	1	0.938
keratinocyte migration (GO:0051546)	5	1	0.938
ossification involved in bone remodeling (GO:0043932)	5	1	0.937
positive regulation of spindle assembly (GO:1905832)	5	1	0.937
negative regulation of glucocorticoid biosynthetic process (GO:0031947)	5	1	0.937
negative regulation of glucocorticoid metabolic process (GO:0031944)	5	1	0.937
regulation of mitochondrial DNA replication (GO:0090296)	5	1	0.937
pigment granule maturation (GO:0048757)	10	2	0.721
regulation of type B pancreatic cell development (GO:2000074)	10	2	0.721
positive regulation of intracellular lipid transport (GO:0032379)	5	1	0.936
anterograde dendritic transport of neurotransmitter receptor complex (GO:0098971)	5	1	0.936
regulation of cortisol secretion (GO:0051462)	5	1	0.936
anterograde axonal transport of mitochondrion (GO:0098957)	5	1	0.936
fructose 2,6-bisphosphate metabolic process (GO:0006003)	5	1	0.936
regulation of endosome to plasma membrane protein transport (GO:1905749)	5	1	0.935
microtubule nucleation by microtubule organizing center (GO:0051418)	5	1	0.935
regulation of membrane depolarization during action potential (GO:0098902)	5	1	0.935
positive regulation of skeletal muscle tissue development (GO:0048643)	20	4	0.382
myoblast fate commitment (GO:0048625)	5	1	0.935
gonadotropin secretion (GO:0032274)	5	1	0.935
modification of postsynaptic actin cytoskeleton (GO:0098885)	5	1	0.934
negative regulation of steroid hormone biosynthetic process (GO:0090032)	5	1	0.934
negative regulation of pinocytosis (GO:0048550)	5	1	0.934
negative regulation of heterochromatin organization (GO:0120262)	5	1	0.934
negative regulation of low-density lipoprotein receptor activity (GO:1905598)	5	1	0.934
establishment of meiotic spindle localization (GO:0051295)	5	1	0.933
negative regulation of vascular endothelial cell proliferation (GO:1905563)	5	1	0.933
regulation of asymmetric cell division (GO:0009786)	5	1	0.933
positive regulation of the force of heart contraction (GO:0098735)	5	1	0.933
negative regulation of myelination (GO:0031642)	10	2	0.721
positive regulation of fertilization (GO:1905516)	5	1	0.933
sequestering of calcium ion (GO:0051208)	5	1	0.932
insulin metabolic process (GO:1901142)	5	1	0.932
maintenance of animal organ identity (GO:0048496)	5	1	0.932
negative regulation of lipoprotein metabolic process (GO:0050748)	5	1	0.932
mitochondrial DNA metabolic process (GO:0032042)	10	2	0.721
endonucleolytic cleavage to generate mature 5'-end of SSU-rRNA from (SSU-rRNA, 5.8S rRNA, LSU-rRNA) (GO:0000472)	5	1	0.932
negative regulation of autophagosome maturation (GO:1901097)	5	1	0.931
activation of protein kinase C activity (GO:1990051)	5	1	0.931
positive regulation of DNA ligation (GO:0051106)	5	1	0.931
DNA ligation involved in DNA repair (GO:0051103)	5	1	0.931
positive regulation of retinoic acid receptor signaling pathway (GO:0048386)	5	1	0.931
brush border assembly (GO:1904970)	5	1	0.93
thymocyte apoptotic process (GO:0070242)	5	1	0.93
Wnt signaling pathway involved in midbrain dopaminergic neuron differentiation (GO:1904953)	10	2	0.72
positive regulation of macrophage proliferation (GO:0120041)	5	1	0.93
positive regulation of endothelial cell-matrix adhesion via fibronectin (GO:1904906)	5	1	0.93
ESCRT III complex disassembly (GO:1904903)	10	2	0.72
vascular endothelial growth factor receptor-2 signaling pathway (GO:0036324)	5	1	0.93
neuronal dense core vesicle exocytosis (GO:0099011)	5	1	0.929
amacrine cell differentiation (GO:0035881)	5	1	0.929
endosome to pigment granule transport (GO:0043485)	10	2	0.72
regulation of snRNA transcription by RNA polymerase II (GO:1905380)	5	1	0.929
regulation of endosome size (GO:0051036)	5	1	0.929
negative regulation of heterochromatin assembly (GO:0031452)	5	1	0.929
regulation of calcium ion-dependent exocytosis (GO:0017158)	40	8	0.074
ESCRT complex disassembly (GO:1904896)	10	2	0.72
beta-catenin destruction complex assembly (GO:1904885)	5	1	0.928
negative regulation of defense response to bacterium (GO:1900425)	5	1	0.928
cellular response to L-glutamate (GO:1905232)	5	1	0.928
protein transport to vacuole involved in ubiquitin-dependent protein catabolic process via the multivesicular body sorting pathway (GO:0043328)	5	1	0.928
negative regulation of vesicle fusion (GO:0031339)	5	1	0.928
regulation of connective tissue replacement (GO:1905203)	5	1	0.927
negative regulation of apoptotic process involved in development (GO:1904746)	5	1	0.927
negative regulation of secondary metabolite biosynthetic process (GO:1900377)	5	1	0.927
amyloid-beta metabolic process (GO:0050435)	20	4	0.381
endosome to melanosome transport (GO:0035646)	10	2	0.719
regulation of cytoplasmic translational initiation (GO:1904688)	5	1	0.927
protein O-linked fucosylation (GO:0036066)	5	1	0.927
negative regulation of melanin biosynthetic process (GO:0048022)	5	1	0.927
GDP-mannose biosynthetic process (GO:0009298)	5	1	0.926
regulation of antifungal innate immune response (GO:1905034)	5	1	0.926
10-formyltetrahydrofolate metabolic process (GO:0009256)	5	1	0.926
isopentenyl diphosphate biosynthetic process (GO:0009240)	5	1	0.926
regulation of microtubule binding (GO:1904526)	10	2	0.719
aminoglycoside antibiotic metabolic process (GO:0030647)	10	2	0.719
leukotriene signaling pathway (GO:0061737)	5	1	0.926
mitochondrial acetyl-CoA biosynthetic process from pyruvate (GO:0061732)	5	1	0.925
L-cystine transport (GO:0015811)	5	1	0.925
L-alanine transport (GO:0015808)	10	2	0.719
pyrimidine nucleoside diphosphate metabolic process (GO:0009138)	5	1	0.925
folate import across plasma membrane (GO:1904447)	5	1	0.925
negative regulation of vitamin D biosynthetic process (GO:0010957)	5	1	0.925
Roundabout signaling pathway (GO:0035385)	5	1	0.924
AV node cell to bundle of His cell communication (GO:0086067)	10	2	0.718
positive regulation of follicle-stimulating hormone secretion (GO:0046881)	5	1	0.924
regulation of follicle-stimulating hormone secretion (GO:0046880)	5	1	0.924
Purkinje myocyte to ventricular cardiac muscle cell signaling (GO:0086029)	5	1	0.924
positive regulation of RNA export from nucleus (GO:0046833)	5	1	0.924
positive regulation of mitotic sister chromatid segregation (GO:0062033)	5	1	0.923
regulation of stress granule assembly (GO:0062028)	5	1	0.923
regulation of protein catabolic process in the vacuole (GO:1904350)	10	2	0.718
regulation of dopaminergic neuron differentiation (GO:1904338)	10	2	0.718
negative regulation of cholesterol storage (GO:0010887)	10	2	0.718
dopamine biosynthetic process (GO:0042416)	10	2	0.717
calcium activated phosphatidylcholine scrambling (GO:0061590)	5	1	0.923
regulation of protein ADP-ribosylation (GO:0010835)	10	2	0.717
bradykinin catabolic process (GO:0010815)	5	1	0.923
negative regulation of IRE1-mediated unfolded protein response (GO:1903895)	5	1	0.923
cellular response to arsenite ion (GO:1903843)	5	1	0.922
response to arsenite ion (GO:1903842)	5	1	0.922
neuron-glial cell signaling (GO:0150099)	5	1	0.922
positive regulation of basement membrane assembly involved in embryonic body morphogenesis (GO:1904261)	5	1	0.922
regulation of basement membrane assembly involved in embryonic body morphogenesis (GO:1904259)	5	1	0.922
regulation of mRNA export from nucleus (GO:0010793)	5	1	0.921
DNA double-strand break processing involved in repair via single-strand annealing (GO:0010792)	5	1	0.921
mature ribosome assembly (GO:0042256)	5	1	0.921
neutrophil clearance (GO:0097350)	5	1	0.921
chondrocyte hypertrophy (GO:0003415)	5	1	0.921
retinal pigment epithelium development (GO:0003406)	5	1	0.921
hematopoietic stem cell migration to bone marrow (GO:0097241)	5	1	0.92
tRNA dihydrouridine synthesis (GO:0002943)	5	1	0.92
desmosome organization (GO:0002934)	10	2	0.717
positive regulation of protein localization to cilium (GO:1903566)	5	1	0.92
isopentenyl diphosphate metabolic process (GO:0046490)	5	1	0.92
cellular response to staurosporine (GO:0072734)	5	1	0.92
response to staurosporine (GO:0072733)	5	1	0.919
regulation of epithelial cell proliferation involved in prostate gland development (GO:0060768)	10	2	0.717
regulation of extracellular matrix constituent secretion (GO:0003330)	10	2	0.716
epithelial fluid transport (GO:0042045)	10	2	0.716
neuronal stem cell population maintenance (GO:0097150)	20	4	0.381
gamma-aminobutyric acid receptor clustering (GO:0097112)	5	1	0.919
[truncated: 13,809 more rows]

## Sheet: Table 5
Table 5: GO terms of CHD genes (Molecular Function dataset)
GO molecular function terms	No. of Total genes	No. of CHD genes	FDR
phosphoribosylaminoimidazolecarboxamide formyltransferase activity (GO:0004643)	1	1	0.995
phosphoribosylformylglycinamidine synthase activity (GO:0004642)	1	1	0.992
chemokine (C-C motif) ligand 12 binding (GO:0035716)	1	1	0.989
chemokine (C-C motif) ligand 2 binding (GO:0035715)	1	1	0.986
raffinose alpha-galactosidase activity (GO:0052692)	1	1	0.983
galactosylgalactosylglucosylceramidase activity (GO:0017041)	1	1	0.98
transforming growth factor beta receptor activity, type II (GO:0005026)	1	1	0.977
1,8-cineole 2-exo-monooxygenase activity (GO:0102320)	1	1	0.974
phosphopentomutase activity (GO:0008973)	1	1	0.971
protein propionyltransferase activity (GO:0061920)	1	1	0.968
N-acetylglucosaminyldiphosphodolichol N-acetylglucosaminyltransferase activity (GO:0004577)	1	1	0.965
sucrose alpha-glucosidase activity (GO:0004575)	1	1	0.962
oligo-1,6-glucosidase activity (GO:0004574)	1	1	0.959
beta-fructofuranosidase activity (GO:0004564)	1	1	0.956
alpha-galactosidase activity (GO:0004557)	2	2	0.2
steroid 21-monooxygenase activity (GO:0004509)	1	1	0.953
N-acylmannosamine kinase activity (GO:0009384)	1	1	0.951
guanosine-3',5'-bis(diphosphate) 3'-diphosphatase activity (GO:0008893)	1	1	0.948
IMP cyclohydrolase activity (GO:0003937)	1	1	0.945
G protein-coupled bile acid receptor activity (GO:0038182)	1	1	0.942
fucokinase activity (GO:0050201)	1	1	0.939
UDP-N-acetylglucosamine 2-epimerase activity (GO:0008761)	1	1	0.936
hexaprenyldihydroxybenzoate methyltransferase activity (GO:0004395)	1	1	0.934
glutaryl-CoA dehydrogenase activity (GO:0004361)	1	1	0.931
alpha-1,3-glucosidase activity (GO:0090600)	1	1	0.928
glycerone-phosphate O-acyltransferase activity (GO:0016287)	1	1	0.926
3-demethylubiquinone-9 3-O-methyltransferase activity (GO:0008689)	1	1	0.923
fructose-1-phosphate aldolase activity (GO:0061609)	1	1	0.92
alkylglycerone-phosphate synthase activity (GO:0008609)	1	1	0.917
voltage-gated sodium channel activity involved in SA node cell action potential (GO:0086063)	1	1	0.915
voltage-gated sodium channel activity involved in bundle of His cell action potential (GO:0086061)	1	1	0.912
voltage-gated sodium channel activity involved in AV node cell action potential (GO:0086060)	1	1	0.91
P-type calcium transporter activity involved in regulation of cardiac muscle cell membrane potential (GO:0086039)	1	1	0.907
TSC1-TSC2 complex binding (GO:0062078)	1	1	0.904
aspartate dehydrogenase NADP activity (GO:0106352)	1	1	0.902
aspartate dehydrogenase NAD activity (GO:0106351)	1	1	0.899
progesterone 21-hydroxylase activity (GO:0106309)	1	1	0.897
all-trans-retinol 13,14-reductase activity (GO:0051786)	1	1	0.894
3-demethylubiquinol-n 3-O-methyltransferase activity (GO:0061542)	1	1	0.892
choline O-acetyltransferase activity (GO:0004102)	1	1	0.889
formate efflux transmembrane transporter activity (GO:0015660)	1	1	0.887
3-demethylubiquinol-10 3-O-methyltransferase activity (GO:0044596)	1	1	0.884
decaprenyldihydroxybenzoate methyltransferase activity (GO:0044595)	1	1	0.882
peptide 2-hydroxyisobutyryltransferase activity (GO:0106226)	1	1	0.879
alpha-N-acetylgalactosaminidase activity (GO:0008456)	1	1	0.877
histone butyryltransferase activity (GO:0140069)	1	1	0.874
histone crotonyltransferase activity (GO:0140068)	1	1	0.872
peptide butyryltransferase activity (GO:0140065)	1	1	0.87
peptide crotonyltransferase activity (GO:0140064)	1	1	0.867
suramin binding (GO:0043924)	1	1	0.865
formate transmembrane transporter activity (GO:0015499)	1	1	0.862
histone lactyltransferase activity (GO:0120301)	1	1	0.86
peptide lactyltransferase activity (GO:0120300)	1	1	0.858
BH2 domain binding (GO:0051433)	1	1	0.855
IgA receptor activity (GO:0019766)	1	1	0.853
endoribonuclease activity, cleaving siRNA-paired mRNA (GO:0070551)	1	1	0.851
type 1 metabotropic glutamate receptor binding (GO:0031798)	1	1	0.849
3,4-dihydroxy-5-polyprenylbenzoic acid O-methyltransferase activity (GO:0010420)	1	1	0.846
lutropin-choriogonadotropic hormone receptor binding (GO:0031775)	1	1	0.844
calcidiol binding (GO:1902118)	1	1	0.842
glucan 1,3-alpha-glucosidase activity (GO:0033919)	1	1	0.84
alpha-2 macroglobulin receptor activity (GO:0016964)	1	1	0.837
RNA polymerase II sequence-specific DNA-binding transcription factor recruiting activity (GO:0001010)	1	1	0.835
Rho-dependent protein serine/threonine kinase activity (GO:0072518)	2	2	0.198
aspartate binding (GO:0070335)	1	1	0.833
glucuronoside transmembrane transporter activity (GO:0015164)	1	1	0.831
bilirubin transmembrane transporter activity (GO:0015127)	1	1	0.829
nitric-oxide synthase inhibitor activity (GO:0036487)	1	1	0.826
arsenite transmembrane transporter activity (GO:0015105)	1	1	0.824
L-tyrosine transmembrane transporter activity (GO:0005302)	1	1	0.822
myosin tail binding (GO:0032029)	1	1	0.82
uroporphyrinogen decarboxylase activity (GO:0004853)	1	1	0.818
glucosamine kinase activity (GO:0047931)	1	1	0.816
17-hydroxyprogesterone 21-hydroxylase activity (GO:0103069)	1	1	0.814
lipoamide binding (GO:0043544)	1	1	0.812
mitochondrial ribosomal large subunit rRNA binding (GO:1990400)	1	1	0.81
aspartate dehydrogenase activity (GO:0033735)	1	1	0.807
diphosphoric monoester hydrolase activity (GO:0016794)	1	1	0.805
3'-5' DNA/RNA helicase activity (GO:0033679)	1	1	0.803
aspartate N-acetyltransferase activity (GO:0017188)	1	1	0.801
quinine 3-monooxygenase activity (GO:0050591)	1	1	0.799
dihydropyrimidine dehydrogenase (NADP+) activity (GO:0017113)	1	1	0.797
interleukin-11 receptor binding (GO:0005142)	1	1	0.795
calcium-induced calcium release activity (GO:0048763)	4	3	0.0488
ryanodine-sensitive calcium-release channel activity (GO:0005219)	4	3	0.0484
procollagen galactosyltransferase activity (GO:0050211)	3	2	0.286
6-phosphofructokinase activity (GO:0003872)	3	2	0.284
structural molecule activity conferring elasticity (GO:0097493)	11	6	0.00132
ABC-type sterol transporter activity (GO:0034041)	2	1	1
chemokine (C-C motif) ligand 7 binding (GO:0035717)	2	1	1
tRNA-intron endonuclease activity (GO:0000213)	2	1	1
sulfonylurea receptor binding (GO:0017098)	2	1	1
myosin phosphatase activity (GO:0017018)	4	2	0.382
[acetyl-CoA carboxylase] kinase activity (GO:0050405)	2	1	1
alanine-oxo-acid transaminase activity (GO:0047635)	2	1	1
linoleate 9S-lipoxygenase activity (GO:1990136)	2	1	1
transmembrane protein dislocase activity (GO:0140567)	2	1	1
monophenol monooxygenase activity (GO:0004503)	2	1	1
glucuronyl-galactosyl-proteoglycan 4-alpha-N-acetylglucosaminyltransferase activity (GO:0001888)	2	1	1
3'-tRNA processing endoribonuclease activity (GO:0042781)	2	1	1
limonene monooxygenase activity (GO:0019113)	2	1	1
(S)-limonene 7-monooxygenase activity (GO:0018676)	2	1	1
(S)-limonene 6-monooxygenase activity (GO:0018675)	2	1	0.998
acetylcholinesterase activity (GO:0003990)	2	1	0.996
U5 snRNA binding (GO:0030623)	2	1	0.994
activin receptor activity, type II (GO:0016362)	2	1	0.991
endoribonuclease activity, cleaving miRNA-paired mRNA (GO:0090624)	2	1	0.989
1-alpha,25-dihydroxyvitamin D3 23-hydroxylase activity (GO:0062181)	2	1	0.987
vitamin D 23-hydroxylase activity (GO:0062179)	2	1	0.985
5-aminolevulinate synthase activity (GO:0003870)	2	1	0.983
3-methyl-2-oxobutanoate dehydrogenase (2-methylpropanoyl-transferring) activity (GO:0003863)	2	1	0.981
5-diphosphoinositol pentakisphosphate 3-kinase activity (GO:0102092)	2	1	0.979
group II metabotropic glutamate receptor activity (GO:0001641)	2	1	0.977
quinone cofactor methyltransferase activity (GO:0030580)	2	1	0.975
inorganic diphosphate transmembrane transporter activity (GO:0030504)	2	1	0.973
rRNA (uridine-2'-O-)-methyltransferase activity (GO:0008650)	2	1	0.971
voltage-gated potassium channel activity involved in atrial cardiac muscle cell action potential repolarization (GO:0086089)	4	2	0.38
pyrimidine nucleobase binding (GO:0002061)	2	1	0.969
phosphatidylinositol-3,4-bisphosphate 3-phosphatase activity (GO:0051800)	2	1	0.967
uracil binding (GO:0002058)	2	1	0.965
voltage-gated sodium channel activity involved in Purkinje myocyte action potential (GO:0086062)	2	1	0.963
[hydroxymethylglutaryl-CoA reductase (NADPH)] kinase activity (GO:0047322)	2	1	0.961
triplex DNA binding (GO:0045142)	2	1	0.959
protein-cysteine methyltransferase activity (GO:0106363)	2	1	0.957
caffeine oxidase activity (GO:0034875)	4	2	0.378
thymidine phosphorylase activity (GO:0009032)	2	1	0.955
dihydroorotase activity (GO:0004151)	2	1	0.953
inositol-1,3,4,5-tetrakisphosphate 3-phosphatase activity (GO:0051717)	2	1	0.951
dihydrolipoyl dehydrogenase activity (GO:0004148)	2	1	0.949
deoxyguanosine kinase activity (GO:0004138)	2	1	0.947
deoxyadenosine kinase activity (GO:0004136)	2	1	0.945
cGMP-inhibited cyclic-nucleotide phosphodiesterase activity (GO:0004119)	2	1	0.943
coproporphyrinogen oxidase activity (GO:0004109)	2	1	0.942
aspartate carbamoyltransferase activity (GO:0004070)	2	1	0.94
2-polyprenyl-6-methoxy-1,4-benzoquinone methyltransferase activity (GO:0008425)	2	1	0.938
arachidonic acid 11,12-epoxygenase activity (GO:0008405)	2	1	0.936
aminomethyltransferase activity (GO:0004047)	2	1	0.934
L-alanine:2-oxoglutarate aminotransferase activity (GO:0004021)	2	1	0.932
histone demethylase activity (H3-dimethyl-K4 specific) (GO:0034648)	4	2	0.376
histone demethylase activity (H3-trimethyl-K4 specific) (GO:0034647)	4	2	0.374
GBD domain binding (GO:0032427)	2	1	0.93
chemoattractant activity involved in axon guidance (GO:1902379)	2	1	0.928
peptidyl-dipeptidase activity (GO:0008241)	2	1	0.927
corticotropin-releasing hormone binding (GO:0051424)	2	1	0.925
phosphatidylinositol-4-phosphate phosphatase activity (GO:0043812)	4	2	0.373
palmitoleoyltransferase activity (GO:1990698)	2	1	0.923
mRNA cap binding (GO:0098808)	2	1	0.921
endoribonuclease inhibitor activity (GO:0060698)	2	1	0.919
bradykinin receptor binding (GO:0031711)	2	1	0.917
regulatory region RNA binding (GO:0001069)	2	1	0.916
endothelin receptor activity (GO:0004962)	2	1	0.914
interleukin-3 receptor activity (GO:0004912)	2	1	0.912
diphosphoinositol-pentakisphosphate kinase activity (GO:0033857)	2	1	0.91
Roundabout binding (GO:0048495)	8	4	0.0244
alpha-glucoside transmembrane transporter activity (GO:0015151)	2	1	0.909
low-affinity glucose:sodium symporter activity (GO:0005362)	2	1	0.907
arachidonate 8(S)-lipoxygenase activity (GO:0036403)	2	1	0.905
myosin head/neck binding (GO:0032028)	2	1	0.903
uridine phosphorylase activity (GO:0004850)	2	1	0.902
tryptophan-tRNA ligase activity (GO:0004830)	2	1	0.9
isoleucine-tRNA ligase activity (GO:0004822)	2	1	0.898
aspartate-tRNA ligase activity (GO:0004815)	2	1	0.896
NADPHX epimerase activity (GO:0052857)	2	1	0.895
NADHX epimerase activity (GO:0052856)	2	1	0.893
corticotrophin-releasing factor receptor activity (GO:0015056)	2	1	0.891
N-succinyltransferase activity (GO:0016749)	2	1	0.89
oxidoreductase activity, acting on paired donors, with incorporation or reduction of molecular oxygen, another compound as one donor, and incorporation of one atom of oxygen (GO:0016716)	2	1	0.888
deoxyuridine phosphorylase activity (GO:0047847)	2	1	0.886
oxidoreductase activity, acting on CH or CH2 groups, quinone or similar compound as acceptor (GO:0033695)	4	2	0.371
corticotropin-releasing hormone receptor activity (GO:0043404)	2	1	0.884
(R)-limonene 6-monooxygenase activity (GO:0052741)	2	1	0.883
extracellular matrix constituent conferring elasticity (GO:0030023)	9	4	0.0313
ribosomal protein S6 kinase activity (GO:0004711)	7	3	0.122
fructose-6-phosphate binding (GO:0070095)	5	2	0.459
low-density lipoprotein particle receptor activity (GO:0005041)	15	6	0.00453
mannokinase activity (GO:0019158)	5	2	0.457
fructokinase activity (GO:0008865)	5	2	0.455
phosphatidylinositol-3,4,5-trisphosphate 3-phosphatase activity (GO:0016314)	5	2	0.453
cell adhesive protein binding involved in bundle of His cell-Purkinje myocyte communication (GO:0086083)	5	2	0.45
nucleobase binding (GO:0002054)	5	2	0.448
type I transforming growth factor beta receptor binding (GO:0034713)	10	4	0.0408
NFAT protein binding (GO:0051525)	5	2	0.446
structural constituent of postsynaptic actin cytoskeleton (GO:0098973)	5	2	0.444
histone methyltransferase activity (H3-K36 specific) (GO:0046975)	11	4	0.0504
glucuronosyl-N-acetylglucosaminyl-proteoglycan 4-alpha-N-acetylglucosaminyltransferase activity (GO:0050508)	3	1	1
phosphoglucomutase activity (GO:0004614)	3	1	1
fructose binding (GO:0070061)	6	2	0.555
arachidonate 15-lipoxygenase activity (GO:0050473)	3	1	1
insulin-like growth factor-activated receptor activity (GO:0005010)	3	1	1
insulin-activated receptor activity (GO:0005009)	3	1	1
icosanoid transmembrane transporter activity (GO:0071714)	3	1	1
inositol monophosphate 1-phosphatase activity (GO:0008934)	3	1	1
CTPase activity (GO:0043273)	3	1	1
nitric-oxide synthase activity (GO:0004517)	3	1	1
transcription regulator activator activity (GO:0140537)	3	1	1
POZ domain binding (GO:0031208)	3	1	1
polysome binding (GO:1905538)	6	2	0.553
linear malto-oligosaccharide phosphorylase activity (GO:0102250)	3	1	1
rRNA (uridine) methyltransferase activity (GO:0016436)	3	1	1
isocitrate dehydrogenase (NAD+) activity (GO:0004449)	3	1	1
adiponectin binding (GO:0055100)	3	1	1
bile acid receptor activity (GO:0038181)	3	1	1
hexokinase activity (GO:0004396)	6	2	0.55
coreceptor activity involved in canonical Wnt signaling pathway (GO:1904928)	3	1	1
gap junction hemi-channel activity (GO:0055077)	3	1	1
glucokinase activity (GO:0004340)	6	2	0.548
fructose-bisphosphate aldolase activity (GO:0004332)	3	1	1
ethanolaminephosphotransferase activity (GO:0004307)	3	1	1
anandamide 11,12 epoxidase activity (GO:0062188)	3	1	1
anandamide 8,9 epoxidase activity (GO:0062187)	3	1	1
protein tyrosine kinase collagen receptor activity (GO:0038062)	3	1	1
gap junction channel activity involved in cardiac conduction electrical coupling (GO:0086075)	3	1	1
purine nucleobase binding (GO:0002060)	3	1	1
voltage-gated calcium channel activity involved in AV node cell action potential (GO:0086056)	3	1	1
linoleate 13S-lipoxygenase activity (GO:0016165)	3	1	1
dodecenoyl-CoA delta-isomerase activity (GO:0004165)	3	1	1
RISC complex binding (GO:1905172)	3	1	1
ceramide-1-phosphate phosphatase activity (GO:0106235)	3	1	1
vitamin D3 25-hydroxylase activity (GO:0030343)	3	1	1
RNA polymerase III general transcription initiation factor activity (GO:0000995)	6	2	0.546
RNA polymerase III cis-regulatory region sequence-specific DNA binding (GO:0000992)	6	2	0.544
splicing factor binding (GO:1990935)	3	1	1
carbamoyl-phosphate synthase (glutamine-hydrolyzing) activity (GO:0004088)	3	1	1
ribonuclease inhibitor activity (GO:0008428)	3	1	1
asparaginase activity (GO:0004067)	3	1	1
arachidonic acid 14,15-epoxygenase activity (GO:0008404)	3	1	1
aminoacylase activity (GO:0004046)	6	2	0.541
interleukin-2 binding (GO:0019976)	3	1	1
MDM2/MDM4 family protein binding (GO:0097371)	12	4	0.0608
ligand-gated ion channel activity involved in regulation of presynaptic membrane potential (GO:0099507)	3	1	1
lipoprotein particle receptor activity (GO:0030228)	18	6	0.00802
apolipoprotein receptor activity (GO:0030226)	3	1	1
low voltage-gated calcium channel activity (GO:0008332)	3	1	1
inositol hexakisphosphate binding (GO:0000822)	3	1	1
diacylglycerol diphosphate phosphatase activity (GO:0000810)	3	1	1
IgA binding (GO:0019862)	3	1	1
vitamin D response element binding (GO:0070644)	3	1	1
cytoskeletal protein-membrane anchor activity (GO:0106006)	3	1	1
D3 vitamins binding (GO:1902271)	3	1	1
tripeptidyl-peptidase activity (GO:0008240)	3	1	1
vitamin D 24-hydroxylase activity (GO:0070576)	3	1	1
TFIIIC-class transcription factor complex binding (GO:0001156)	3	1	1
interleukin-15 receptor activity (GO:0042010)	3	1	1
glycogen phosphorylase activity (GO:0008184)	3	1	1
protein histidine phosphatase activity (GO:0101006)	3	1	1
co-SMAD binding (GO:0070410)	12	4	0.0603
RNA polymerase III general transcription initiation factor binding (GO:0001025)	3	1	1
RNA polymerase III type 3 promoter sequence-specific DNA binding (GO:0001006)	6	2	0.539
RNA polymerase III type 2 promoter sequence-specific DNA binding (GO:0001003)	3	1	1
RNA polymerase III type 1 promoter sequence-specific DNA binding (GO:0001002)	3	1	1
ornithine decarboxylase inhibitor activity (GO:0008073)	3	1	1
interleukin-2 receptor activity (GO:0004911)	3	1	1
proteasome-activating activity (GO:0036402)	6	2	0.537
threonine-tRNA ligase activity (GO:0004829)	3	1	0.999
5S rDNA binding (GO:0080084)	3	1	0.998
inositol monophosphate phosphatase activity (GO:0052834)	3	1	0.996
inositol monophosphate 4-phosphatase activity (GO:0052833)	3	1	0.994
inositol monophosphate 3-phosphatase activity (GO:0052832)	3	1	0.993
inositol 1,4,5-trisphosphate-sensitive calcium-release channel activity (GO:0005220)	3	1	0.991
succinyltransferase activity (GO:0016748)	3	1	0.989
carboxyl- or carbamoyltransferase activity (GO:0016743)	3	1	0.988
Rho GDP-dissociation inhibitor binding (GO:0051022)	3	1	0.986
SHG alpha-glucan phosphorylase activity (GO:0102499)	3	1	0.985
glucoside transmembrane transporter activity (GO:0042947)	3	1	0.983
mitogen-activated protein kinase kinase binding (GO:0031434)	13	4	0.0723
histone methyltransferase activity (H3-K9 specific) (GO:0046974)	10	3	0.236
calcium-release channel activity (GO:0015278)	17	5	0.0308
histone methyltransferase activity (H4-K20 specific) (GO:0042799)	7	2	0.641
galactosidase activity (GO:0015925)	7	2	0.638
alpha-glucosidase activity (GO:0090599)	7	2	0.636
phosphofructokinase activity (GO:0008443)	7	2	0.634
metallodipeptidase activity (GO:0070573)	7	2	0.631
I-SMAD binding (GO:0070411)	14	4	0.0892
RNA polymerase III transcription regulatory region sequence-specific DNA binding (GO:0001016)	7	2	0.629
peptide alpha-N-acetyltransferase activity (GO:0004596)	11	3	0.281
Wnt-activated receptor activity (GO:0042813)	15	4	0.108
nitric-oxide synthase binding (GO:0050998)	15	4	0.107
ATPase-coupled lipid transmembrane transporter activity (GO:0034040)	8	2	0.73
AMP-activated protein kinase activity (GO:0004679)	8	2	0.727
very-long-chain-acyl-CoA dehydrogenase activity (GO:0017099)	4	1	1
deoxynucleoside kinase activity (GO:0019136)	4	1	1
rRNA (guanine) methyltransferase activity (GO:0016435)	4	1	1
O-acetyltransferase activity (GO:0016413)	8	2	0.724
sulfate binding (GO:0043199)	4	1	1
3'-5' DNA helicase activity (GO:0043138)	16	4	0.126
DNA ligase (ATP) activity (GO:0003910)	4	1	1
DNA ligase activity (GO:0003909)	4	1	1
tRNA (uracil) methyltransferase activity (GO:0016300)	4	1	1
ATPase-coupled monocarboxylic acid transmembrane transporter activity (GO:0033285)	4	1	1
ATPase-coupled carboxylic acid transmembrane transporter activity (GO:0033284)	4	1	1
ATPase-coupled organic acid transmembrane transporter activity (GO:0033283)	4	1	1
anandamide 14,15 epoxidase activity (GO:0062189)	4	1	1
anandamide epoxidase activity (GO:0062186)	4	1	1
histone methyltransferase activity (H3-K27 specific) (GO:0046976)	4	1	1
mRNA cap binding complex binding (GO:0140262)	4	1	1
polynucleotide 5'-hydroxyl-kinase activity (GO:0051731)	4	1	1
cholinesterase activity (GO:0004104)	4	1	1
type III transforming growth factor beta receptor binding (GO:0034714)	4	1	1
carnitine O-palmitoyltransferase activity (GO:0004095)	4	1	1
alkaline phosphatase activity (GO:0004035)	4	1	1
histone demethylase activity (H3-K4 specific) (GO:0032453)	8	2	0.722
tetrahydrobiopterin binding (GO:0034617)	4	1	1
very-low-density lipoprotein particle receptor activity (GO:0030229)	4	1	1
type I activin receptor binding (GO:0070698)	4	1	1
histone deacetylase regulator activity (GO:0035033)	4	1	1
vitamin D 25-hydroxylase activity (GO:0070643)	4	1	1
G-protein activated inward rectifier potassium channel activity (GO:0015467)	4	1	1
ABC-type bile acid transporter activity (GO:0015432)	4	1	1
ABC-type glutathione S-conjugate transporter activity (GO:0015431)	8	2	0.719
piRNA binding (GO:0034584)	4	1	1
phosphatidylinositol-3,4-bisphosphate phosphatase activity (GO:0106017)	4	1	1
voltage-gated potassium channel activity involved in ventricular cardiac muscle cell action potential repolarization (GO:1902282)	12	3	0.331
glial cell-derived neurotrophic factor receptor binding (GO:0030116)	4	1	1
glucose binding (GO:0005536)	12	3	0.33
hedgehog family protein binding (GO:0097108)	4	1	1
3'-5' RNA helicase activity (GO:0034458)	4	1	1
single-stranded 3'-5' DNA helicase activity (GO:1990518)	4	1	1
toxin transmembrane transporter activity (GO:0019534)	8	2	0.717
phenylalanine-tRNA ligase activity (GO:0004826)	4	1	1
DNA binding domain binding (GO:0050692)	4	1	1
testosterone 6-beta-hydroxylase activity (GO:0050649)	4	1	1
apolipoprotein A-I receptor binding (GO:0034191)	4	1	1
DNA/RNA helicase activity (GO:0033677)	4	1	1
GDP-dissociation inhibitor binding (GO:0051021)	4	1	1
stem cell factor receptor binding (GO:0005173)	4	1	1
inositol hexakisphosphate 3-kinase activity (GO:0052724)	4	1	1
inositol hexakisphosphate 1-kinase activity (GO:0052723)	4	1	1
inward rectifier potassium channel activity (GO:0005242)	25	6	0.0242
histone methyltransferase activity (H3-K4 specific) (GO:0042800)	17	4	0.148
ligand-gated calcium channel activity (GO:0099604)	26	6	0.0269
phosphatidylinositol phosphate 5-phosphatase activity (GO:0034595)	13	3	0.381
structural constituent of postsynapse (GO:0099186)	13	3	0.379
myosin heavy chain binding (GO:0032036)	13	3	0.377
carbohydrate kinase activity (GO:0019200)	22	5	0.065
5'-3' DNA helicase activity (GO:0043139)	9	2	0.819
adenylate cyclase inhibiting G protein-coupled glutamate receptor activity (GO:0001640)	9	2	0.816
phosphatidylinositol trisphosphate phosphatase activity (GO:0034594)	9	2	0.814
G protein-coupled glutamate receptor activity (GO:0098988)	9	2	0.811
P-type calcium transporter activity (GO:0005388)	9	2	0.808
clathrin heavy chain binding (GO:0032050)	9	2	0.805
oxidoreductase activity, acting on CH or CH2 groups (GO:0016725)	9	2	0.803
HMG box domain binding (GO:0071837)	14	3	0.42
AMP binding (GO:0016208)	14	3	0.418
S100 protein binding (GO:0044548)	14	3	0.416
nucleosome-dependent ATPase activity (GO:0070615)	33	7	0.0174
phosphatidylinositol monophosphate phosphatase activity (GO:0052744)	19	4	0.199
Notch binding (GO:0005112)	25	5	0.0989
RNA strand annealing activity (GO:0033592)	5	1	1
cyclohydrolase activity (GO:0019238)	5	1	1
activin-activated receptor activity (GO:0017002)	10	2	0.921
exogenous lipid antigen binding (GO:0030884)	5	1	1
endogenous lipid antigen binding (GO:0030883)	5	1	1
lipid antigen binding (GO:0030882)	5	1	1
fibroblast growth factor-activated receptor activity (GO:0005007)	5	1	1
alpha-1,4-glucosidase activity (GO:0004558)	5	1	1
microfilament motor activity (GO:0000146)	30	6	0.0466
long-chain-acyl-CoA dehydrogenase activity (GO:0004466)	5	1	1
O-palmitoyltransferase activity (GO:0016416)	5	1	1
isocitrate dehydrogenase activity (GO:0004448)	5	1	1
histone demethylase activity (H3-K27 specific) (GO:0071558)	5	1	1
GTPase activating protein binding (GO:0032794)	15	3	0.46
phosphatidylcholine floppase activity (GO:0090554)	5	1	1
opsin binding (GO:0002046)	5	1	1
voltage-gated potassium channel activity involved in cardiac muscle cell action potential repolarization (GO:0086008)	15	3	0.458
voltage-gated calcium channel activity involved in cardiac muscle cell action potential (GO:0086007)	5	1	1
voltage-gated sodium channel activity involved in cardiac muscle cell action potential (GO:0086006)	5	1	1
cadmium ion binding (GO:0046870)	5	1	1
adenylate cyclase activator activity (GO:0010856)	5	1	1
DNA translocase activity (GO:0015616)	5	1	1
3-chloroallyl aldehyde dehydrogenase activity (GO:0004028)	5	1	1
glutathione transmembrane transporter activity (GO:0034634)	5	1	1
high voltage-gated calcium channel activity (GO:0008331)	10	2	0.918
single-stranded DNA 3'-5' exodeoxyribonuclease activity (GO:0008310)	5	1	1
inositol hexakisphosphate 5-kinase activity (GO:0000832)	5	1	1
inositol heptakisphosphate kinase activity (GO:0000829)	5	1	1
inositol-1,3,4,5,6-pentakisphosphate kinase activity (GO:0000827)	5	1	1
phosphatidylinositol phosphate 4-phosphatase activity (GO:0034596)	10	2	0.915
calcium, potassium:sodium antiporter activity (GO:0008273)	5	1	1
structural constituent of synapse (GO:0098918)	20	4	0.224
phosphatidylinositol-3,5-bisphosphate 5-phosphatase activity (GO:0043813)	5	1	1
type 5 metabotropic glutamate receptor binding (GO:0031802)	5	1	1
ATPase inhibitor activity (GO:0042030)	5	1	1
structural constituent of presynaptic active zone (GO:0098882)	5	1	1
C-methyltransferase activity (GO:0008169)	5	1	1
estrogen 2-hydroxylase activity (GO:0101021)	5	1	1
CCR2 chemokine receptor binding (GO:0031727)	5	1	1
kainate selective glutamate receptor activity (GO:0015277)	5	1	1
TFIID-class transcription factor complex binding (GO:0001094)	10	2	0.912
5S rRNA binding (GO:0008097)	10	2	0.909
oxalate transmembrane transporter activity (GO:0019531)	10	2	0.906
sialic acid transmembrane transporter activity (GO:0015136)	5	1	1
inorganic phosphate transmembrane transporter activity (GO:0005315)	5	1	1
nerve growth factor binding (GO:0048406)	5	1	1
insulin binding (GO:0043559)	5	1	1
inositol 1,3,4,5 tetrakisphosphate binding (GO:0043533)	5	1	1
intracellular ligand-gated ion channel activity (GO:0005217)	30	6	0.0462
ribose phosphate diphosphokinase activity (GO:0004749)	5	1	1
NAADP-sensitive calcium-release channel activity (GO:0072345)	5	1	1
ornithine decarboxylase regulator activity (GO:0042979)	5	1	1
transforming growth factor beta receptor binding (GO:0005160)	25	5	0.0982
interleukin-2 receptor binding (GO:0005134)	5	1	1
RNA polymerase II complex binding (GO:0000993)	36	7	0.0242
ATPase-coupled inorganic anion transmembrane transporter activity (GO:0043225)	26	5	0.111
CARD domain binding (GO:0050700)	16	3	0.5
GTP-dependent protein binding (GO:0030742)	22	4	0.283
alpha-catenin binding (GO:0045294)	11	2	0.817
protein binding involved in heterotypic cell-cell adhesion (GO:0086080)	11	2	0.815
siRNA binding (GO:0035197)	11	2	0.813
thioesterase binding (GO:0031996)	11	2	0.811
calcium channel inhibitor activity (GO:0019855)	11	2	0.809
histone-lysine N-methyltransferase activity (GO:0018024)	44	8	0.0166
cytoskeletal anchor activity (GO:0008093)	22	4	0.282
carbon-nitrogen ligase activity, with glutamine as amido-N-donor (GO:0016884)	11	2	0.807
insulin receptor substrate binding (GO:0043560)	11	2	0.805
low-density lipoprotein particle binding (GO:0030169)	17	3	0.539
chloride transmembrane transporter activity (GO:0015108)	17	3	0.537
voltage-gated sodium channel activity (GO:0005248)	23	4	0.315
extracellular matrix structural constituent conferring tensile strength (GO:0030020)	41	7	0.0422
1,4-alpha-oligoglucan phosphorylase activity (GO:0004645)	6	1	1
chromo shadow domain binding (GO:0070087)	6	1	1
netrin receptor activity (GO:0005042)	6	1	1
transforming growth factor beta-activated receptor activity (GO:0005024)	12	2	0.88
four-way junction helicase activity (GO:0009378)	6	1	1
lysine N-acetyltransferase activity, acting on acetyl phosphate as donor (GO:0004468)	6	1	1
carnitine O-acyltransferase activity (GO:0016406)	6	1	1
phosphatidylinositol-3-phosphatase activity (GO:0004438)	18	3	0.594
acyl-CoA dehydrogenase activity (GO:0003995)	12	2	0.878
U2 snRNA binding (GO:0030620)	6	1	1
collagen receptor activity (GO:0038064)	6	1	1
histone serine kinase activity (GO:0035174)	6	1	1
phosphorylation-dependent protein binding (GO:0140031)	6	1	1
pyruvate dehydrogenase (NAD+) activity (GO:0034604)	6	1	1
pyruvate dehydrogenase [NAD(P)+] activity (GO:0034603)	6	1	1
5'-deoxyribose-5-phosphate lyase activity (GO:0051575)	6	1	1
retinoic acid-responsive element binding (GO:0044323)	6	1	1
immunoglobulin receptor activity (GO:0019763)	6	1	1
pre-mRNA intronic binding (GO:0097157)	12	2	0.876
phosphatidylinositol-3,4,5-trisphosphate 5-phosphatase activity (GO:0034485)	6	1	1
scaffold protein binding (GO:0097110)	60	10	0.00767
ATP-activated inward rectifier potassium channel activity (GO:0015272)	6	1	1
gap junction channel activity involved in cell communication by electrical coupling (GO:1903763)	6	1	1
ligase activity, forming phosphoric ester bonds (GO:0016886)	6	1	1
apolipoprotein receptor binding (GO:0034190)	6	1	1
diphosphotransferase activity (GO:0016778)	6	1	1
pyruvate dehydrogenase activity (GO:0004738)	6	1	1
NF-kappaB-inducing kinase activity (GO:0004704)	6	1	1
inositol phosphate phosphatase activity (GO:0052745)	18	3	0.592
tripeptide transmembrane transporter activity (GO:0042937)	6	1	1
RNA polymerase core enzyme binding (GO:0043175)	43	7	0.05
basal RNA polymerase II transcription machinery binding (GO:0001099)	56	9	0.0168
basal transcription machinery binding (GO:0001098)	56	9	0.0166
structural constituent of muscle (GO:0008307)	44	7	0.0545
histone methyltransferase activity (GO:0042054)	57	9	0.0176
polynucleotide adenylyltransferase activity (GO:0004652)	13	2	0.971
death receptor activity (GO:0005035)	13	2	0.968
aminoacyl-tRNA editing activity (GO:0002161)	13	2	0.966
annealing activity (GO:0097617)	13	2	0.964
insulin-like growth factor I binding (GO:0031994)	13	2	0.962
inositol 1,4,5 trisphosphate binding (GO:0070679)	13	2	0.96
acetylcholine binding (GO:0042166)	13	2	0.957
secondary active sulfate transmembrane transporter activity (GO:0008271)	13	2	0.955
adenylate cyclase binding (GO:0008179)	13	2	0.953
outward rectifier potassium channel activity (GO:0015271)	13	2	0.951
protein kinase A catalytic subunit binding (GO:0034236)	13	2	0.949
semaphorin receptor activity (GO:0017154)	13	2	0.947
ankyrin binding (GO:0030506)	20	3	0.706
DNA helicase activity (GO:0003678)	74	11	0.00832
histone acetyltransferase binding (GO:0035035)	27	4	0.437
phosphatidylinositol bisphosphate phosphatase activity (GO:0034593)	27	4	0.435
lysine N-methyltransferase activity (GO:0016278)	61	9	0.0241
phosphatidylinositol phosphate phosphatase activity (GO:0052866)	34	5	0.257
GPI-linked ephrin receptor activity (GO:0005004)	7	1	1
tRNA-specific ribonuclease activity (GO:0004549)	14	2	0.887
inositol-polyphosphate 5-phosphatase activity (GO:0004445)	7	1	1
floppase activity (GO:0140328)	7	1	1
2-acylglycerol O-acyltransferase activity (GO:0003846)	7	1	1
sphingosine-1-phosphate phosphatase activity (GO:0042392)	7	1	1
protein phosphatase 2B binding (GO:0030346)	7	1	1
connexin binding (GO:0071253)	7	1	1
efflux transmembrane transporter activity (GO:0015562)	14	2	0.885
leucine binding (GO:0070728)	7	1	1
RNA adenylyltransferase activity (GO:1990817)	7	1	1
aspartic-type endopeptidase inhibitor activity (GO:0019828)	7	1	1
1-phosphatidylinositol-4-phosphate 3-kinase activity (GO:0035005)	7	1	1
phosphatidylinositol-3,5-bisphosphate phosphatase activity (GO:0106018)	14	2	0.884
NEDD8-specific protease activity (GO:0019784)	7	1	1
BMP receptor activity (GO:0098821)	7	1	1
vitamin D binding (GO:0005499)	7	1	1
choline transmembrane transporter activity (GO:0015220)	7	1	1
glucose:sodium symporter activity (GO:0005412)	7	1	1
galactoside binding (GO:0016936)	7	1	1
phosphate ion transmembrane transporter activity (GO:0015114)	7	1	1
hydrolase activity, acting on carbon-nitrogen (but not peptide) bonds, in cyclic amides (GO:0016812)	7	1	1
LBD domain binding (GO:0050693)	7	1	1
intracellular cGMP-activated cation channel activity (GO:0005223)	7	1	1
annealing helicase activity (GO:0036310)	7	1	1
large ribosomal subunit rRNA binding (GO:0070180)	7	1	1
telethonin binding (GO:0031433)	7	1	1
sodium ion binding (GO:0031402)	7	1	1
SMAD binding (GO:0046332)	78	11	0.0113
RNA stem-loop binding (GO:0035613)	22	3	0.814
fatty-acyl-CoA binding (GO:0000062)	22	3	0.811
R-SMAD binding (GO:0070412)	22	3	0.808
protein self-association (GO:0043621)	59	8	0.0613
tau protein binding (GO:0048156)	45	6	0.202
voltage-gated calcium channel activity (GO:0005245)	45	6	0.201
protein demethylase activity (GO:0140457)	30	4	0.531
glucosidase activity (GO:0015926)	15	2	0.962
protein-lysine N-methyltransferase activity (GO:0016279)	60	8	0.0659
ABC-type xenobiotic transporter activity (GO:0008559)	15	2	0.961
C2H2 zinc finger domain binding (GO:0070742)	15	2	0.959
histone demethylase activity (GO:0032452)	30	4	0.529
dipeptidase activity (GO:0016805)	15	2	0.957
RNA polymerase binding (GO:0070063)	61	8	0.0714
ligand-gated cation channel activity (GO:0099094)	115	15	0.00284
fatty acid derivative binding (GO:1901567)	23	3	0.862
sodium channel activity (GO:0005272)	46	6	0.217
PDZ domain binding (GO:0030165)	87	11	0.0207
poly(G) binding (GO:0034046)	8	1	1
calcium-dependent protein kinase C activity (GO:0004698)	16	2	1
cAMP-dependent protein kinase activity (GO:0004691)	8	1	1
oxidoreductase activity, acting on the aldehyde or oxo group of donors, disulfide as acceptor (GO:0016624)	8	1	1
GDP-dissociation inhibitor activity (GO:0005092)	16	2	1
vascular endothelial growth factor-activated receptor activity (GO:0005021)	8	1	1
rDNA binding (GO:0000182)	8	1	1
unmethylated CpG binding (GO:0045322)	8	1	1
retinal dehydrogenase activity (GO:0001758)	8	1	1
U1 snRNA binding (GO:0030619)	8	1	1
ATP-dependent protein binding (GO:0043008)	8	1	1
1-alkyl-2-acetylglycerophosphocholine esterase activity (GO:0003847)	8	1	1
RNA 2'-O-methyltransferase activity (GO:0062105)	8	1	1
anaphase-promoting complex binding (GO:0010997)	8	1	1
importin-alpha family protein binding (GO:0061676)	8	1	1
NAD(P)H oxidase H2O2-forming activity (GO:0016174)	8	1	1
microtubule-severing ATPase activity (GO:0008568)	8	1	1
peptide transmembrane transporter activity (GO:1904680)	16	2	1
arginine binding (GO:0034618)	8	1	1
inositol hexakisphosphate kinase activity (GO:0000828)	8	1	1
androsterone dehydrogenase activity (GO:0047023)	8	1	1
tRNA-specific adenosine deaminase activity (GO:0008251)	8	1	1
estrogen 16-alpha-hydroxylase activity (GO:0101020)	8	1	1
endoribonuclease activity, producing 3'-phosphomonoesters (GO:0016892)	8	1	1
myosin light chain binding (GO:0032027)	8	1	1
protein antigen binding (GO:1990405)	8	1	1
bubble DNA binding (GO:0000405)	8	1	1
hydroxymethyl-, formyl- and related transferase activity (GO:0016742)	8	1	1
inositol tetrakisphosphate phosphatase activity (GO:0052743)	8	1	1
extracellular matrix structural constituent (GO:0005201)	173	21	0.000279
TBP-class protein binding (GO:0017025)	25	3	0.989
acyl-CoA binding (GO:0120227)	25	3	0.986
calmodulin binding (GO:0005516)	200	24	7.68e-05
protein kinase A regulatory subunit binding (GO:0034237)	25	3	0.983
transcription coregulator binding (GO:0001221)	67	8	0.112
ligase activity, forming carbon-oxygen bonds (GO:0016875)	42	5	0.444
aminoacyl-tRNA ligase activity (GO:0004812)	42	5	0.442
protein kinase C activity (GO:0004697)	17	2	1
transmembrane-ephrin receptor activity (GO:0005005)	17	2	1
ribosomal small subunit binding (GO:0043024)	17	2	1
ATP-dependent microtubule motor activity, plus-end-directed (GO:0008574)	17	2	1
sulfate transmembrane transporter activity (GO:0015116)	17	2	0.999
racemase and epimerase activity (GO:0016854)	17	2	0.998
calcium ion transmembrane transporter activity (GO:0015085)	136	16	0.00446
glucuronosyltransferase activity (GO:0015020)	34	4	0.665
ATPase-coupled transmembrane transporter activity (GO:0042626)	120	14	0.0103
calcium channel activity (GO:0005262)	120	14	0.0101
transcription coactivator binding (GO:0001223)	26	3	0.824
MAP kinase kinase kinase activity (GO:0004709)	26	3	0.822
retinoic acid receptor binding (GO:0042974)	26	3	0.82
primary active transmembrane transporter activity (GO:0015399)	123	14	0.012
ATPase-coupled cation transmembrane transporter activity (GO:0019829)	53	6	0.346
peptide N-acetyltransferase activity (GO:0034212)	53	6	0.344
voltage-gated cation channel activity (GO:0022843)	143	16	0.00663
spectrin binding (GO:0030507)	27	3	0.873
voltage-gated potassium channel activity (GO:0005249)	90	10	0.0658
heparan sulfate proteoglycan binding (GO:0043395)	18	2	1
nucleoside kinase activity (GO:0019206)	9	1	1
peptidoglycan binding (GO:0042834)	18	2	1
protein-hormone receptor activity (GO:0016500)	18	2	1
phosphatidylinositol-4,5-bisphosphate 5-phosphatase activity (GO:0004439)	9	1	1
neurotrophin binding (GO:0043121)	9	1	1
guanylate kinase activity (GO:0004385)	9	1	1
D-glucose transmembrane transporter activity (GO:0055056)	9	1	1
STAT family protein binding (GO:0097677)	9	1	1
ubiquitin ligase inhibitor activity (GO:1990948)	9	1	1
nitric-oxide synthase regulator activity (GO:0030235)	9	1	1
androstan-3-alpha,17-beta-diol dehydrogenase activity (GO:0047044)	9	1	1
neurotransmitter binding (GO:0042165)	18	2	1
single-stranded DNA exodeoxyribonuclease activity (GO:0008297)	9	1	1
G protein-coupled serotonin receptor binding (GO:0031821)	9	1	1
potassium:chloride symporter activity (GO:0015379)	9	1	1
H3 histone acetyltransferase activity (GO:0010484)	9	1	1
S-methyltransferase activity (GO:0008172)	9	1	1
axon guidance receptor activity (GO:0008046)	9	1	1
intracellular cAMP-activated cation channel activity (GO:0005222)	9	1	1
coreceptor activity involved in Wnt signaling pathway (GO:0071936)	9	1	1
mitogen-activated protein kinase kinase kinase binding (GO:0031435)	18	2	1
CDP-alcohol phosphatidyltransferase activity (GO:0017169)	9	1	1
ion channel binding (GO:0044325)	137	15	0.011
general transcription initiation factor binding (GO:0140296)	46	5	0.548
disordered domain specific binding (GO:0097718)	37	4	0.777
poly-purine tract binding (GO:0070717)	28	3	0.924
androgen receptor binding (GO:0050681)	28	3	0.922
helicase activity (GO:0004386)	159	17	0.00658
actin filament binding (GO:0051015)	216	23	0.00064
transmembrane receptor protein serine/threonine kinase activity (GO:0004675)	19	2	1
ephrin receptor activity (GO:0005003)	19	2	1
apolipoprotein binding (GO:0034185)	19	2	1
single-stranded DNA helicase activity (GO:0017116)	19	2	1
coreceptor activity (GO:0015026)	48	5	0.59
protein-lipid complex binding (GO:0071814)	29	3	0.958
lipoprotein particle binding (GO:0071813)	29	3	0.955
ephrin receptor binding (GO:0046875)	29	3	0.953
cargo receptor activity (GO:0038024)	78	8	0.227
protein methyltransferase activity (GO:0008276)	88	9	0.156
acetyltransferase activity (GO:0016407)	98	10	0.107
ligand-gated channel activity (GO:0022834)	147	15	0.0183
ligand-gated ion channel activity (GO:0015276)	147	15	0.0181
cell-cell adhesion mediator activity (GO:0098632)	49	5	0.623
promoter-specific chromatin binding (GO:1990841)	59	6	0.457
p53 binding (GO:0002039)	69	7	0.341
Tat protein binding (GO:0030957)	10	1	1
cyclic nucleotide-dependent protein kinase activity (GO:0004690)	10	1	1
oxidoreductase activity, acting on the CH-CH group of donors, oxygen as acceptor (GO:0016634)	10	1	1
sodium channel regulator activity (GO:0017080)	40	4	0.914
armadillo repeat domain binding (GO:0070016)	10	1	1
serine-type exopeptidase activity (GO:0070008)	10	1	1
tumor necrosis factor-activated receptor activity (GO:0005031)	10	1	1
lipopeptide binding (GO:0071723)	10	1	1
ubiquitin-protein transferase inhibitor activity (GO:0055105)	10	1	1
G protein activity (GO:0003925)	40	4	0.911
1-phosphatidylinositol-3-kinase activity (GO:0016303)	10	1	1
dystroglycan binding (GO:0002162)	10	1	1
enoyl-CoA hydratase activity (GO:0004300)	10	1	1
histone deacetylase activity (H3-K14 specific) (GO:0031078)	10	1	1
chondroitin sulfate binding (GO:0035374)	10	1	1
P-type proton-exporting transporter activity (GO:0008553)	10	1	1
minor groove of adenine-thymine-rich DNA binding (GO:0003680)	10	1	1
retinoic acid 4-hydroxylase activity (GO:0008401)	10	1	1
demethylase activity (GO:0032451)	40	4	0.908
potassium channel inhibitor activity (GO:0019870)	10	1	1
chloride channel inhibitor activity (GO:0019869)	10	1	1
profilin binding (GO:0005522)	10	1	1
eukaryotic initiation factor 4E binding (GO:0008190)	10	1	1
D1 dopamine receptor binding (GO:0031748)	10	1	1
RNA polymerase II general transcription initiation factor binding (GO:0001091)	20	2	1
calcium:sodium antiporter activity (GO:0005432)	10	1	1
phosphatidylinositol-5-phosphate binding (GO:0010314)	20	2	1
aromatic amino acid transmembrane transporter activity (GO:0015173)	10	1	1
dicarboxylic acid transmembrane transporter activity (GO:0005310)	30	3	1
NAD-dependent histone deacetylase activity (H3-K14 specific) (GO:0032041)	10	1	1
non-membrane spanning protein tyrosine phosphatase activity (GO:0004726)	10	1	1
Wnt-protein binding (GO:0017147)	30	3	1
voltage-gated ion channel activity (GO:0005244)	201	20	0.0047
voltage-gated channel activity (GO:0022832)	202	20	0.00491
monosaccharide binding (GO:0048029)	72	7	0.382
protein transporter activity (GO:0140318)	31	3	0.919
pyrophosphate hydrolysis-driven proton transmembrane transporter activity (GO:0009678)	31	3	0.917
sulfur compound transmembrane transporter activity (GO:1901682)	52	5	0.717
bile acid transmembrane transporter activity (GO:0015125)	21	2	1
gap junction channel activity (GO:0005243)	21	2	1
ubiquitin-specific protease binding (GO:1990381)	21	2	1
cation channel activity (GO:0005261)	339	32	0.000129
ABC-type transporter activity (GO:0140359)	32	3	0.966
N-acetyltransferase activity (GO:0008080)	75	7	0.441
ATP hydrolysis activity (GO:0140603)	43	4	0.829
Hsp70 protein binding (GO:0030544)	43	4	0.827
estrogen receptor binding (GO:0030331)	43	4	0.825
4 iron, 4 sulfur cluster binding (GO:0051539)	43	4	0.823
kinesin binding (GO:0019894)	43	4	0.821
ATPase, acting on DNA (GO:0008094)	183	17	0.0199
nuclear receptor activity (GO:0004879)	54	5	0.776
ligand-activated transcription factor activity (GO:0098531)	54	5	0.773
ATPase (GO:0016887)	516	47	1.35e-06
inositol trisphosphate phosphatase activity (GO:0046030)	11	1	1
histone methyltransferase binding (GO:1990226)	11	1	1
MAP-kinase scaffold activity (GO:0005078)	11	1	1
phosphatidylinositol-3,5-bisphosphate 3-phosphatase activity (GO:0052629)	11	1	1
arachidonate-CoA ligase activity (GO:0047676)	11	1	1
phospholipase binding (GO:0043274)	22	2	1
oligopeptide transmembrane transporter activity (GO:0035673)	11	1	1
tau-protein kinase activity (GO:0050321)	22	2	1
phosphotyrosine residue binding (GO:0001784)	44	4	0.856
nucleoside-triphosphate diphosphatase activity (GO:0047429)	11	1	1
cysteine-type endopeptidase inhibitor activity involved in apoptotic process (GO:0043027)	22	2	1
diacylglycerol kinase activity (GO:0004143)	11	1	1
transaminase activity (GO:0008483)	22	2	1
activin receptor binding (GO:0070697)	11	1	1
BH domain binding (GO:0051400)	11	1	1
calcium:cation antiporter activity (GO:0015368)	11	1	1
K63-linked polyubiquitin modification-dependent protein binding (GO:0070530)	22	2	1
H4 histone acetyltransferase activity (GO:0010485)	11	1	1
N-methyltransferase activity (GO:0008170)	99	9	0.278
poly(A) binding (GO:0008143)	22	2	1
store-operated calcium channel activity (GO:0015279)	11	1	1
sodium:phosphate symporter activity (GO:0005436)	11	1	1
bicarbonate transmembrane transporter activity (GO:0015106)	22	2	1
platelet-derived growth factor binding (GO:0048407)	11	1	1
intramolecular transferase activity, phosphotransferases (GO:0016868)	11	1	1
bile acid binding (GO:0032052)	11	1	1
racemase and epimerase activity, acting on carbohydrates and derivatives (GO:0016857)	11	1	1
ATPase binding (GO:0051117)	88	8	0.374
calcium channel regulator activity (GO:0005246)	44	4	0.854
phosphatidyl phospholipase B activity (GO:0102545)	11	1	1
protein serine/threonine/tyrosine kinase activity (GO:0004712)	44	4	0.852
chloride ion binding (GO:0031404)	11	1	1
potassium channel activity (GO:0005267)	122	11	0.154
chromatin DNA binding (GO:0031490)	103	9	0.331
motor activity (GO:0003774)	115	10	0.253
transcription coactivator activity (GO:0003713)	276	24	0.008
C-C chemokine receptor activity (GO:0016493)	23	2	1
ubiquitin-protein transferase regulator activity (GO:0055106)	23	2	1
ATPase-coupled ion transmembrane transporter activity (GO:0042625)	23	2	1
P-type transmembrane transporter activity (GO:0140358)	23	2	1
proton-transporting ATPase activity, rotational mechanism (GO:0046961)	23	2	1
ATPase activity, coupled to transmembrane movement of ions, rotational mechanism (GO:0044769)	23	2	1
P-type ion transporter activity (GO:0015662)	23	2	1
calcium-dependent protein serine/threonine kinase activity (GO:0009931)	23	2	1
transferase activity, transferring nitrogenous groups (GO:0016769)	23	2	1
fibroblast growth factor binding (GO:0017134)	23	2	1
structural constituent of cytoskeleton (GO:0005200)	104	9	0.341
collagen binding (GO:0005518)	70	6	0.714
nucleosome binding (GO:0031491)	70	6	0.711
scavenger receptor activity (GO:0005044)	47	4	0.96
protein serine/threonine kinase activator activity (GO:0043539)	47	4	0.958
oxidoreductase activity, acting on the CH-CH group of donors (GO:0016627)	59	5	0.942
cell adhesion mediator activity (GO:0098631)	59	5	0.939
chromatin binding (GO:0003682)	579	49	7.25e-06
amyloid-beta binding (GO:0001540)	83	7	0.584
SH3 domain binding (GO:0017124)	131	11	0.226
steroid hormone receptor activity (GO:0003707)	24	2	1
calcium-dependent protein kinase activity (GO:0010857)	24	2	1
G protein-coupled glutamate receptor binding (GO:0035256)	12	1	1
phosphatidylethanolamine binding (GO:0008429)	12	1	1
C-C chemokine binding (GO:0019957)	24	2	1
adenosine deaminase activity (GO:0004000)	12	1	1
RNA polymerase II CTD heptapeptide repeat kinase activity (GO:0008353)	12	1	1
sequence-specific mRNA binding (GO:1990825)	12	1	1
transmembrane receptor protein serine/threonine kinase binding (GO:0070696)	24	2	1
phosphatidylinositol 3-kinase activity (GO:0035004)	12	1	1
3'-5'-exodeoxyribonuclease activity (GO:0008296)	12	1	1
cyclic nucleotide-gated ion channel activity (GO:0043855)	12	1	1
dynactin binding (GO:0034452)	12	1	1
aldehyde-lyase activity (GO:0016832)	12	1	1
complement receptor activity (GO:0004875)	12	1	1
potassium ion transmembrane transporter activity (GO:0015079)	156	13	0.138
intracellular cyclic nucleotide activated cation channel activity (GO:0005221)	12	1	1
protein-membrane adaptor activity (GO:0043495)	24	2	1
RNA 7-methylguanosine cap binding (GO:0000340)	12	1	1
protein kinase B binding (GO:0043422)	12	1	1
peroxisome proliferator activated receptor binding (GO:0042975)	12	1	1
insulin receptor binding (GO:0005158)	24	2	1
flavin adenine dinucleotide binding (GO:0050660)	86	7	0.64
proteoglycan binding (GO:0043394)	37	3	1
ADP binding (GO:0043531)	37	3	1
beta-catenin binding (GO:0008013)	87	7	0.667
DNA-directed DNA polymerase activity (GO:0003887)	25	2	1
protein domain specific binding (GO:0019904)	700	56	3.72e-06
SUMO transferase activity (GO:0019789)	25	2	1
O-methyltransferase activity (GO:0008171)	25	2	1
ribonucleoprotein complex binding (GO:0043021)	151	12	0.328
N-acyltransferase activity (GO:0016410)	101	8	0.56
actinin binding (GO:0042805)	38	3	1
steroid hydroxylase activity (GO:0008395)	38	3	1
phosphoprotein binding (GO:0051219)	89	7	0.711
metal ion transmembrane transporter activity (GO:0046873)	433	34	0.00206
protein kinase A binding (GO:0051018)	51	4	0.964
histone deacetylase binding (GO:0042826)	115	9	0.472
gated channel activity (GO:0022836)	345	27	0.0113
GTPase binding (GO:0051020)	295	23	0.0311
ion channel activity (GO:0005216)	438	34	0.00242
growth factor binding (GO:0019838)	142	11	0.439
cadherin binding (GO:0045296)	323	25	0.0193
actin binding (GO:0003779)	453	35	0.0028
dynein heavy chain binding (GO:0045504)	13	1	1
mRNA 5'-UTR binding (GO:0048027)	26	2	1
phosphatidylinositol phospholipase C activity (GO:0004435)	26	2	1
filamin binding (GO:0031005)	13	1	1
G protein-coupled chemoattractant receptor activity (GO:0001637)	26	2	1
translation elongation factor activity (GO:0003746)	26	2	1
RNA polymerase II CTD heptapeptide repeat phosphatase activity (GO:0008420)	13	1	1
BMP receptor binding (GO:0070700)	13	1	1
phosphatidylinositol-4,5-bisphosphate phosphatase activity (GO:0106019)	13	1	1
heparin binding (GO:0008201)	169	13	0.282
ion channel inhibitor activity (GO:0008200)	39	3	1
pseudouridine synthase activity (GO:0009982)	13	1	1
phosphatidate phosphatase activity (GO:0008195)	13	1	1
chemokine receptor activity (GO:0004950)	26	2	1
aromatase activity (GO:0070330)	26	2	1
microtubule minus-end binding (GO:0051011)	13	1	1
transcription factor binding (GO:0008134)	626	48	0.000126
transmembrane receptor protein kinase activity (GO:0019199)	144	11	0.446
protein tyrosine kinase activity (GO:0004713)	144	11	0.444
sulfur compound binding (GO:1901681)	266	20	0.0752
channel inhibitor activity (GO:0016248)	40	3	1
protein threonine kinase activity (GO:0106311)	362	27	0.017
protein serine kinase activity (GO:0106310)	362	27	0.0168
protein kinase binding (GO:0019901)	684	51	0.000128
ATP binding (GO:0005524)	1493	111	2.54e-11
ATPase activator activity (GO:0001671)	27	2	1
protease binding (GO:0002020)	135	10	0.587
ionotropic glutamate receptor binding (GO:0035255)	27	2	1
O-acyltransferase activity (GO:0008374)	54	4	1
phosphatidylinositol-3,5-bisphosphate binding (GO:0080025)	27	2	1
RNA polymerase II-specific DNA-binding transcription factor binding (GO:0061629)	312	23	0.0431
transferase activity, transferring one-carbon groups (GO:0016741)	231	17	0.192
structural molecule activity (GO:0005198)	707	52	0.000124
ribosome binding (GO:0043022)	68	5	1
channel activity (GO:0015267)	490	36	0.00506
ubiquitin protein ligase binding (GO:0031625)	300	22	0.0545
passive transmembrane transporter activity (GO:0022803)	491	36	0.00505
adenyl ribonucleotide binding (GO:0032559)	1557	114	2.56e-11
kinase binding (GO:0019900)	765	56	6.74e-05
cysteine-type endopeptidase regulator activity involved in apoptotic process (GO:0043028)	41	3	1
protein tyrosine/serine/threonine phosphatase activity (GO:0008138)	41	3	1
glycosaminoglycan binding (GO:0005539)	234	17	0.198
adenyl nucleotide binding (GO:0030554)	1570	114	4.38e-11
ubiquitin-like protein ligase binding (GO:0044389)	319	23	0.0504
transmembrane receptor protein tyrosine kinase activity (GO:0004714)	125	9	0.775
nucleoside-triphosphatase activity (GO:0017111)	487	35	0.00733
purine ribonucleoside triphosphate binding (GO:0035639)	1839	132	1.65e-12
oxidoreductase activity, acting on a sulfur group of donors, NAD(P) as acceptor (GO:0016668)	14	1	1
phospholipase C activity (GO:0004629)	28	2	1
protein tag (GO:0031386)	14	1	1
U6 snRNA binding (GO:0017070)	14	1	1
GTPase inhibitor activity (GO:0005095)	14	1	1
nucleobase-containing compound kinase activity (GO:0019205)	42	3	1
membrane insertase activity (GO:0032977)	14	1	1
protein phosphorylated amino acid binding (GO:0045309)	56	4	1
ribosomal large subunit binding (GO:0043023)	14	1	1
acetylcholine receptor binding (GO:0033130)	14	1	1
damaged DNA binding (GO:0003684)	70	5	0.925
arylsulfatase activity (GO:0004065)	14	1	1
histone demethylase activity (H3-K9 specific) (GO:0032454)	14	1	1
1-phosphatidylinositol binding (GO:0005545)	14	1	1
alpha-actinin binding (GO:0051393)	28	2	1
glutamate receptor activity (GO:0008066)	28	2	1
intramolecular transferase activity (GO:0016866)	28	2	1
intramolecular oxidoreductase activity, transposing C=C bonds (GO:0016863)	14	1	1
purine ribonucleotide binding (GO:0032555)	1910	136	1.25e-12
ribonucleotide binding (GO:0032553)	1927	137	1.12e-12
purine nucleotide binding (GO:0017076)	1925	136	1.55e-12
single-stranded RNA binding (GO:0003727)	85	6	0.995
phosphatase binding (GO:0019902)	199	14	0.427
hydrolase activity, acting on acid anhydrides, in phosphorus-containing anhydrides (GO:0016818)	556	39	0.00513
hydrolase activity, acting on acid anhydrides (GO:0016817)	557	39	0.00515
regulatory RNA binding (GO:0061980)	43	3	1
histone acetyltransferase activity (GO:0004402)	43	3	1
phosphotransferase activity, alcohol group as acceptor (GO:0016773)	691	48	0.00105
protein tyrosine kinase binding (GO:1990782)	101	7	1
cyclin-dependent protein serine/threonine kinase activity (GO:0004693)	29	2	1
actin monomer binding (GO:0003785)	29	2	1
UDP-galactosyltransferase activity (GO:0035250)	29	2	1
cyclin-dependent protein kinase activity (GO:0097472)	29	2	1
insulin-like growth factor binding (GO:0005520)	29	2	1
receptor serine/threonine kinase binding (GO:0033612)	29	2	1
cell adhesion molecule binding (GO:0050839)	537	37	0.00885
S-adenosylmethionine-dependent methyltransferase activity (GO:0008757)	160	11	0.59
methyltransferase activity (GO:0008168)	219	15	0.378
small GTPase binding (GO:0031267)	263	18	0.209
phosphatidylinositol-3-phosphate binding (GO:0032266)	44	3	1
oxidoreductase activity, acting on the aldehyde or oxo group of donors (GO:0016903)	44	3	1
DNA-binding transcription activator activity, RNA polymerase II-specific (GO:0001228)	455	31	0.0241
kinase activity (GO:0016301)	764	52	0.00102
pyrophosphatase activity (GO:0016462)	545	37	0.0101
carbohydrate derivative binding (GO:0097367)	2272	154	7.84e-13
nucleotide binding (GO:0000166)	2170	147	2.35e-12
nucleoside phosphate binding (GO:1901265)	2171	147	2.18e-12
kinase inhibitor activity (GO:0019210)	74	5	1
nuclear receptor binding (GO:0016922)	148	10	0.732
DNA-binding transcription activator activity (GO:0001216)	461	31	0.0348
protein kinase activity (GO:0004672)	582	39	0.01
GTPase activity (GO:0003924)	329	22	0.13
protein serine/threonine kinase activity (GO:0004674)	434	29	0.0546
inorganic cation transmembrane transporter activity (GO:0022890)	599	40	0.00845
peptide-lysine-N-acetyltransferase activity (GO:0061733)	45	3	1
ATPase regulator activity (GO:0060590)	45	3	1
activin binding (GO:0048185)	15	1	1
vitamin D receptor binding (GO:0042809)	15	1	1
BMP binding (GO:0036122)	15	1	1
long-chain fatty acid-CoA ligase activity (GO:0004467)	15	1	1
hexosaminidase activity (GO:0015929)	15	1	1
cGMP binding (GO:0030553)	15	1	1
DNA-binding transcription factor binding (GO:0140297)	405	27	0.0611
3',5'-cyclic-AMP phosphodiesterase activity (GO:0004115)	15	1	1
carbonate dehydratase activity (GO:0004089)	15	1	1
aldehyde dehydrogenase (NAD+) activity (GO:0004029)	15	1	1
structural constituent of skin epidermis (GO:0030280)	15	1	1
adenylyltransferase activity (GO:0070566)	30	2	1
anion:anion antiporter activity (GO:0015301)	30	2	1
muscle alpha-actinin binding (GO:0051371)	15	1	1
inorganic anion exchanger activity (GO:0005452)	15	1	1
NAD-dependent histone deacetylase activity (GO:0017136)	15	1	1
platelet-derived growth factor receptor binding (GO:0005161)	15	1	1
enzyme binding (GO:0019899)	2050	135	1.95e-10
histone binding (GO:0042393)	243	16	0.443
calcium ion binding (GO:0005509)	730	48	0.00364
anion binding (GO:0043168)	2408	158	2.43e-12
transcription coregulator activity (GO:0003712)	504	33	0.0373
protein phosphatase binding (GO:0019903)	153	10	0.837
catalytic activity, acting on DNA (GO:0140097)	307	20	0.228
cation transmembrane transporter activity (GO:0008324)	649	42	0.0125
xenobiotic transmembrane transporter activity (GO:0042910)	31	2	1
gamma-tubulin binding (GO:0043015)	31	2	1
transcription corepressor binding (GO:0001222)	31	2	1
NF-kappaB binding (GO:0051059)	31	2	1
protein-containing complex binding (GO:0044877)	1303	84	1.62e-05
transferase activity, transferring phosphorus-containing groups (GO:0016772)	922	59	0.00111
inorganic molecular entity transmembrane transporter activity (GO:0015318)	736	47	0.00725
glutamate receptor binding (GO:0035254)	47	3	1
protein kinase activator activity (GO:0030295)	94	6	1
cytoskeletal protein binding (GO:0008092)	1003	64	0.000546
mRNA binding (GO:0003729)	298	19	0.387
protein homodimerization activity (GO:0042803)	692	44	0.0126
catalytic activity, acting on a tRNA (GO:0140101)	126	8	0.958
nucleoside-triphosphatase regulator activity (GO:0060589)	538	34	0.0499
hydrolase activity, hydrolyzing O-glycosyl compounds (GO:0004553)	95	6	1
small molecule binding (GO:0036094)	2507	158	3.07e-11
ion channel regulator activity (GO:0099106)	143	9	0.925
GTPase regulator activity (GO:0030695)	494	31	0.0678
14-3-3 protein binding (GO:0071889)	32	2	1
chloride channel regulator activity (GO:0017081)	16	1	1
cAMP response element binding (GO:0035497)	16	1	1
phosphatidylinositol phosphate kinase activity (GO:0016307)	16	1	1
lipid phosphatase activity (GO:0042577)	16	1	1
NAD-dependent protein deacetylase activity (GO:0034979)	16	1	1
potassium ion antiporter activity (GO:0022821)	16	1	1
E-box binding (GO:0070888)	48	3	1
cyclin binding (GO:0030332)	32	2	1
histone kinase activity (GO:0035173)	16	1	1
aldehyde dehydrogenase [NAD(P)+] activity (GO:0004030)	16	1	1
galactosyltransferase activity (GO:0008378)	32	2	1
sodium-independent organic anion transmembrane transporter activity (GO:0015347)	16	1	1
metalloendopeptidase inhibitor activity (GO:0008191)	16	1	1
carbohydrate:cation symporter activity (GO:0005402)	16	1	1
FMN binding (GO:0010181)	16	1	1
hydrolase activity, acting on carbon-nitrogen (but not peptide) bonds (GO:0016810)	129	8	1
wide pore channel activity (GO:0022829)	33	2	1
chemokine binding (GO:0019956)	33	2	1
WW domain binding (GO:0050699)	33	2	1
delayed rectifier potassium channel activity (GO:0005251)	33	2	1
mitogen-activated protein kinase binding (GO:0051019)	33	2	1
active ion transmembrane transporter activity (GO:0022853)	248	15	0.665
GTPase activator activity (GO:0005096)	466	28	0.208
oxidoreductase activity, acting on paired donors, with incorporation or reduction of molecular oxygen, NAD(P)H as one donor, and incorporation of one atom of oxygen (GO:0016709)	50	3	1
DNA-binding transcription repressor activity, RNA polymerase II-specific (GO:0001227)	317	19	0.445
ion transmembrane transporter activity (GO:0015075)	853	51	0.0123
phosphoprotein phosphatase activity (GO:0004721)	184	11	0.828
protein C-terminus binding (GO:0008022)	201	12	0.887
DNA-binding transcription repressor activity (GO:0001217)	319	19	0.582
kinase activator activity (GO:0019209)	101	6	1
sodium ion transmembrane transporter activity (GO:0015081)	152	9	1
NAD+ kinase activity (GO:0003951)	17	1	1
solute:anion antiporter activity (GO:0140323)	34	2	1
retinoid X receptor binding (GO:0046965)	17	1	1
protein serine/threonine kinase inhibitor activity (GO:0030291)	34	2	1
arachidonic acid epoxygenase activity (GO:0008392)	17	1	1
metal cluster binding (GO:0051540)	68	4	1
iron-sulfur cluster binding (GO:0051536)	68	4	1
cation:chloride symporter activity (GO:0015377)	17	1	1
long-chain fatty acid transporter activity (GO:0005324)	17	1	1
endonuclease activity, active with either ribo- or deoxyribonucleic acids and producing 3'-phosphomonoesters (GO:0016894)	17	1	1
alkali metal ion binding (GO:0031420)	17	1	1
isopeptidase activity (GO:0070122)	17	1	1
carbohydrate binding (GO:0030246)	275	16	0.775
hormone binding (GO:0042562)	86	5	1
peptide hormone binding (GO:0017046)	52	3	1
translation initiation factor activity (GO:0003743)	52	3	1
acetylglucosaminyltransferase activity (GO:0008375)	52	3	1
organic hydroxy compound transmembrane transporter activity (GO:1901618)	52	3	1
guanyl nucleotide binding (GO:0019001)	402	23	0.448
guanyl ribonucleotide binding (GO:0032561)	402	23	0.446
carboxy-lyase activity (GO:0016831)	35	2	1
hydrolase activity, acting on carbon-nitrogen (but not peptide) bonds, in cyclic amidines (GO:0016814)	35	2	1
hydrolase activity, acting on carbon-nitrogen (but not peptide) bonds, in linear amides (GO:0016811)	70	4	1
protein tyrosine phosphatase activity (GO:0004725)	105	6	1
channel regulator activity (GO:0016247)	123	7	1
enzyme regulator activity (GO:0030234)	934	53	0.0246
carbohydrate derivative transmembrane transporter activity (GO:1901505)	53	3	1
carbon-carbon lyase activity (GO:0016830)	53	3	1
polyubiquitin modification-dependent protein binding (GO:0031593)	53	3	1
NADP binding (GO:0050661)	53	3	1
protein serine/threonine phosphatase activity (GO:0004722)	106	6	1
phosphatase activity (GO:0016791)	283	16	0.818
phosphoric ester hydrolase activity (GO:0042578)	374	21	0.613
acyltransferase activity, transferring groups other than amino-acyl groups (GO:0016747)	232	13	0.917
kinase regulator activity (GO:0019207)	233	13	0.919
proline-rich region binding (GO:0070064)	18	1	1
signaling adaptor activity (GO:0035591)	72	4	1
cysteine-type endopeptidase activator activity involved in apoptotic process (GO:0008656)	18	1	1
ubiquitin conjugating enzyme activity (GO:0061631)	36	2	1
acetylcholine-gated cation-selective channel activity (GO:0022848)	18	1	1
phosphatidylcholine transporter activity (GO:0008525)	18	1	1
sulfuric ester hydrolase activity (GO:0008484)	18	1	1
proteasome binding (GO:0070628)	18	1	1
SNAP receptor activity (GO:0005484)	36	2	1
dopamine receptor binding (GO:0050780)	18	1	1
cadherin binding involved in cell-cell adhesion (GO:0098641)	18	1	1
oxidoreductase activity, acting on NAD(P)H, oxygen as acceptor (GO:0050664)	18	1	1
FAD binding (GO:0071949)	36	2	1
oxidoreductase activity, acting on paired donors, with incorporation or reduction of molecular oxygen, reduced flavin or flavoprotein as one donor, and incorporation of one atom of oxygen (GO:0016712)	36	2	1
molecular function regulator (GO:0098772)	1154	64	0.016
GTP binding (GO:0005525)	381	21	0.786
endoribonuclease activity (GO:0004521)	73	4	1
clathrin binding (GO:0030276)	73	4	1
UDP-glycosyltransferase activity (GO:0008194)	146	8	1
receptor tyrosine kinase binding (GO:0030971)	73	4	1
identical protein binding (GO:0042802)	2107	115	0.000171
active transmembrane transporter activity (GO:0022804)	349	19	0.875
transmembrane transporter activity (GO:0022857)	1085	59	0.0387
mRNA 3'-UTR binding (GO:0003730)	92	5	1
translation factor activity, RNA binding (GO:0008135)	92	5	1
enzyme inhibitor activity (GO:0004857)	405	22	0.707
oxidoreductase activity, acting on the aldehyde or oxo group of donors, NAD or NADP as acceptor (GO:0016620)	37	2	1
DNA secondary structure binding (GO:0000217)	37	2	1
amide transmembrane transporter activity (GO:0042887)	37	2	1
myosin binding (GO:0017022)	74	4	1
protein dimerization activity (GO:0046983)	1040	56	0.0513
guanyl-nucleotide exchange factor activity (GO:0005085)	224	12	1
protein N-terminus binding (GO:0047485)	112	6	1
pyridoxal phosphate binding (GO:0030170)	56	3	1
GDP binding (GO:0019003)	75	4	1
acyltransferase activity (GO:0016746)	263	14	1
protein-macromolecule adaptor activity (GO:0030674)	282	15	0.91
ion binding (GO:0043167)	6067	322	2.56e-15
ligase activity (GO:0016874)	170	9	1
narrow pore channel activity (GO:0022842)	19	1	1
leak channel activity (GO:0022840)	19	1	1
nuclear receptor coactivator activity (GO:0030374)	57	3	1
DNA binding, bending (GO:0008301)	19	1	1
isoprenoid binding (GO:0019840)	38	2	1
retinoid binding (GO:0005501)	38	2	1
retinal binding (GO:0016918)	19	1	1
NAD binding (GO:0051287)	57	3	1
endoribonuclease activity, producing 5'-phosphomonoesters (GO:0016891)	38	2	1
vitamin B6 binding (GO:0070279)	57	3	1
NAD-retinol dehydrogenase activity (GO:0004745)	19	1	1
RNA cap binding (GO:0000339)	19	1	1
phosphatidylinositol kinase activity (GO:0052742)	19	1	1
inorganic anion transmembrane transporter activity (GO:0015103)	153	8	1
transferase activity (GO:0016740)	2318	121	0.000581
metalloendopeptidase activity (GO:0004222)	115	6	1
RNA helicase activity (GO:0003724)	77	4	1
monocarboxylic acid transmembrane transporter activity (GO:0008028)	58	3	1
transporter activity (GO:0005215)	1202	62	0.0716
zinc ion binding (GO:0008270)	838	43	0.328
frizzled binding (GO:0005109)	39	2	1
pre-mRNA binding (GO:0036002)	39	2	1
DNA-directed 5'-3' RNA polymerase activity (GO:0003899)	39	2	1
ubiquitin-like protein conjugating enzyme activity (GO:0061650)	39	2	1
double-stranded RNA binding (GO:0003725)	78	4	1
phosphatidylinositol-3,4,5-trisphosphate binding (GO:0005547)	39	2	1
phosphotransferase activity, phosphate group as acceptor (GO:0016776)	39	2	1
nucleosomal DNA binding (GO:0031492)	39	2	1
thiol-dependent deubiquitinase (GO:0004843)	118	6	1
metal ion binding (GO:0046872)	4275	217	1.78e-07
cation binding (GO:0043169)	4364	221	1.39e-07
deubiquitinase activity (GO:0101005)	119	6	1
oxidoreductase activity, acting on the CH-NH2 group of donors (GO:0016638)	20	1	1
retinoic acid binding (GO:0001972)	20	1	1
transcription regulator inhibitor activity (GO:0140416)	20	1	1
protein disulfide isomerase activity (GO:0003756)	20	1	1
protein tyrosine kinase activator activity (GO:0030296)	20	1	1
phosphatidylinositol 3-kinase regulator activity (GO:0035014)	20	1	1
ionotropic glutamate receptor activity (GO:0004970)	20	1	1
G-protein beta/gamma-subunit complex binding (GO:0031683)	20	1	1
intramolecular oxidoreductase activity, transposing S-S bonds (GO:0016864)	20	1	1
enzyme activator activity (GO:0008047)	762	38	0.546
hydrolase activity (GO:0016787)	2379	118	0.0053
protein kinase regulator activity (GO:0019887)	202	10	1
heterocyclic compound binding (GO:1901363)	5937	293	3.84e-10
organic cyclic compound binding (GO:0097159)	6017	295	6.11e-10
DNA polymerase activity (GO:0034061)	41	2	1
transcription regulator activity (GO:0140110)	1943	94	0.0394
molecular adaptor activity (GO:0060090)	353	17	1
amide binding (GO:0033218)	395	19	1
catalytic activity (GO:0003824)	5637	271	1.05e-07
catalytic activity, acting on a protein (GO:0140096)	2340	112	0.0204
5'-3' RNA polymerase activity (GO:0034062)	42	2	1
peptidase activator activity involved in apoptotic process (GO:0016505)	21	1	1
complement binding (GO:0001848)	21	1	1
RNA polymerase activity (GO:0097747)	42	2	1
nucleoside monophosphate kinase activity (GO:0050145)	21	1	1
acetylation-dependent protein binding (GO:0140033)	21	1	1
arachidonic acid monooxygenase activity (GO:0008391)	21	1	1
peptide hormone receptor binding (GO:0051428)	21	1	1
lysine-acetylated histone binding (GO:0070577)	21	1	1
beta-tubulin binding (GO:0048487)	42	2	1
phosphotransferase activity, for other substituted phosphate groups (GO:0016780)	21	1	1
integrin binding (GO:0005178)	147	7	1
DNA binding (GO:0003677)	2488	118	0.0193
cis-regulatory region sequence-specific DNA binding (GO:0000987)	1224	58	0.38
translation regulator activity (GO:0045182)	148	7	1
phosphatidylinositol bisphosphate binding (GO:1902936)	106	5	1
monooxygenase activity (GO:0004497)	106	5	1
hydrolase activity, acting on ester bonds (GO:0016788)	765	36	0.823
chaperone binding (GO:0051087)	107	5	1
core promoter sequence-specific DNA binding (GO:0001046)	43	2	1
magnesium ion binding (GO:0000287)	218	10	1
ubiquitin-like protein-specific protease activity (GO:0019783)	131	6	1
catalytic activity, acting on RNA (GO:0140098)	394	18	1
RNA polymerase II cis-regulatory region sequence-specific DNA binding (GO:0000978)	1204	55	0.64
peptidase activator activity (GO:0016504)	44	2	1
histone deacetylase activity (GO:0004407)	22	1	1
carboxypeptidase activity (GO:0004180)	44	2	1
fatty acid ligase activity (GO:0015645)	22	1	1
hyaluronic acid binding (GO:0005540)	22	1	1
mannose binding (GO:0005537)	22	1	1
extracellular matrix structural constituent conferring compression resistance (GO:0030021)	22	1	1
anion:cation symporter activity (GO:0015296)	22	1	1
hexose transmembrane transporter activity (GO:0015149)	22	1	1
glucose transmembrane transporter activity (GO:0005355)	22	1	1
sialic acid binding (GO:0033691)	22	1	1
modified amino acid transmembrane transporter activity (GO:0072349)	22	1	1
omega peptidase activity (GO:0008242)	133	6	1
hydrolase activity, acting on glycosyl bonds (GO:0016798)	133	6	1
hexosyltransferase activity (GO:0016758)	200	9	1
phosphoric diester hydrolase activity (GO:0008081)	89	4	1
transition metal ion binding (GO:0046914)	1114	50	0.976
general transcription initiation factor activity (GO:0140223)	45	2	1
modification-dependent protein binding (GO:0140030)	158	7	1
rRNA binding (GO:0019843)	68	3	1
microtubule binding (GO:0008017)	272	12	1
peptide binding (GO:0042277)	318	14	1
nucleic acid binding (GO:0003676)	3984	175	0.0241
transcription cis-regulatory region binding (GO:0000976)	1528	67	0.719
immune receptor activity (GO:0140375)	137	6	1
nucleotidyltransferase activity (GO:0016779)	137	6	1
transcription regulatory region nucleic acid binding (GO:0001067)	1530	67	0.817
sequence-specific DNA binding (GO:0043565)	1696	74	0.673
ubiquitin-protein transferase activity (GO:0004842)	437	19	1
protein deacetylase activity (GO:0033558)	23	1	1
exodeoxyribonuclease activity (GO:0004529)	23	1	1
rRNA methyltransferase activity (GO:0008649)	23	1	1
3',5'-cyclic-nucleotide phosphodiesterase activity (GO:0004114)	23	1	1
catalytic activity, acting on a rRNA (GO:0140102)	23	1	1
DNA replication origin binding (GO:0003688)	23	1	1
immunoglobulin binding (GO:0019865)	23	1	1
acetylcholine receptor activity (GO:0015464)	23	1	1
transmitter-gated ion channel activity involved in regulation of postsynaptic membrane potential (GO:1904315)	46	2	1
dioxygenase activity (GO:0051213)	92	4	1
exodeoxyribonuclease activity, producing 5'-phosphomonoesters (GO:0016895)	23	1	1
oxidoreductase activity, acting on single donors with incorporation of molecular oxygen, incorporation of two atoms of oxygen (GO:0016702)	23	1	1
sequence-specific double-stranded DNA binding (GO:1990837)	1591	69	0.863
ubiquitin-like protein transferase activity (GO:0019787)	463	20	1
cytokine binding (GO:0019955)	139	6	1
peptidase regulator activity (GO:0061134)	232	10	1
translation regulator activity, nucleic acid binding (GO:0090079)	116	5	1
DNA-binding transcription factor activity, RNA polymerase II-specific (GO:0000981)	1394	60	0.908
ubiquitin binding (GO:0043130)	93	4	1
DNA-binding transcription factor activity (GO:0003700)	1446	62	0.851
protein kinase inhibitor activity (GO:0004860)	70	3	1
lipid binding (GO:0008289)	795	34	1
transcription corepressor activity (GO:0003714)	188	8	1
peptidase inhibitor activity (GO:0030414)	189	8	1
double-stranded DNA binding (GO:0003690)	1686	71	0.92
ribonuclease activity (GO:0004540)	119	5	1
RNA polymerase II transcription regulatory region sequence-specific DNA binding (GO:0000977)	1430	60	1
tubulin binding (GO:0015631)	382	16	1
phosphatase activator activity (GO:0019211)	24	1	1
transforming growth factor beta binding (GO:0050431)	24	1	1
dynein complex binding (GO:0070840)	24	1	1
proton channel activity (GO:0015252)	24	1	1
monosaccharide transmembrane transporter activity (GO:0015145)	24	1	1
cholesterol transfer activity (GO:0120020)	24	1	1
oxidoreductase activity, acting on single donors with incorporation of molecular oxygen (GO:0016701)	24	1	1
cytokine receptor activity (GO:0004896)	97	4	1
tRNA binding (GO:0000049)	73	3	1
monocarboxylic acid binding (GO:0033293)	73	3	1
phospholipid binding (GO:0005543)	463	19	1
phosphatidylinositol phosphate binding (GO:1901981)	171	7	1
neurotransmitter receptor activity involved in regulation of postsynaptic membrane potential (GO:0099529)	49	2	1
metallopeptidase activity (GO:0008237)	197	8	1
protein binding (GO:0005515)	14333	582	4.78e-12
lysophospholipase activity (GO:0004622)	25	1	1
pattern recognition receptor activity (GO:0038187)	25	1	1
cullin family protein binding (GO:0097602)	25	1	1
cyclic-nucleotide phosphodiesterase activity (GO:0004112)	25	1	1
poly(U) RNA binding (GO:0008266)	25	1	1
sterol transfer activity (GO:0120015)	25	1	1
organic cation transmembrane transporter activity (GO:0015101)	25	1	1
ligase activity, forming carbon-nitrogen bonds (GO:0016879)	50	2	1
mRNA 3'-UTR AU-rich region binding (GO:0035925)	25	1	1
carboxylic acid binding (GO:0031406)	176	7	1
RNA binding (GO:0003723)	1686	67	1
glycosyltransferase activity (GO:0016757)	277	11	1
phosphatase regulator activity (GO:0019208)	76	3	1
virus receptor activity (GO:0001618)	76	3	1
endonuclease activity, active with either ribo- or deoxyribonucleic acids and producing 5'-phosphomonoesters (GO:0016893)	51	2	1
ubiquitin protein ligase activity (GO:0061630)	307	12	1
binding (GO:0005488)	16501	644	1.09e-12
exogenous protein binding (GO:0140272)	77	3	1
steroid binding (GO:0005496)	103	4	1
syntaxin-1 binding (GO:0017075)	26	1	1
G-protein alpha-subunit binding (GO:0001965)	26	1	1
endonuclease activity (GO:0004519)	130	5	1
polysaccharide binding (GO:0030247)	26	1	1
intramolecular oxidoreductase activity (GO:0016860)	52	2	1
endopeptidase inhibitor activity (GO:0004866)	182	7	1
anion transmembrane transporter activity (GO:0008509)	314	12	1
ubiquitin-like protein ligase activity (GO:0061659)	318	12	1
molecular_function (GO:0003674)	18242	687	1.69e-14
carbon-oxygen lyase activity (GO:0016835)	80	3	1
phosphatidylinositol binding (GO:0035091)	268	10	1
cytokine receptor binding (GO:0005126)	270	10	1
amino acid binding (GO:0016597)	54	2	1
CoA-ligase activity (GO:0016405)	27	1	1
ATPase-coupled intramembrane lipid transporter activity (GO:0140326)	27	1	1
protein threonine phosphatase activity (GO:0106307)	81	3	1
protein serine phosphatase activity (GO:0106306)	81	3	1
cation:cation antiporter activity (GO:0015491)	27	1	1
growth factor activity (GO:0008083)	162	6	1
sugar transmembrane transporter activity (GO:0051119)	27	1	1
bHLH transcription factor binding (GO:0043425)	27	1	1
carboxylic acid transmembrane transporter activity (GO:0046943)	163	6	1
phosphatidylinositol-4,5-bisphosphate binding (GO:0005546)	82	3	1
organic acid transmembrane transporter activity (GO:0005342)	164	6	1
protein kinase C binding (GO:0005080)	55	2	1
3'-5' exonuclease activity (GO:0008408)	55	2	1
endopeptidase regulator activity (GO:0061135)	194	7	1
ubiquitin-like protein binding (GO:0032182)	111	4	1
signaling receptor binding (GO:0005102)	1583	57	1
oxidoreductase activity, acting on the CH-CH group of donors, NAD or NADP as acceptor (GO:0016628)	28	1	1
chemorepellent activity (GO:0045499)	28	1	1
glycolipid binding (GO:0051861)	28	1	1
poly-pyrimidine tract binding (GO:0008187)	28	1	1
cysteine-type endopeptidase inhibitor activity (GO:0004869)	56	2	1
isomerase activity (GO:0016853)	169	6	1
SNARE binding (GO:0000149)	113	4	1
lyase activity (GO:0016829)	199	7	1
oxidoreductase activity, acting on a sulfur group of donors (GO:0016667)	57	2	1
extracellular matrix binding (GO:0050840)	57	2	1
oxidoreductase activity (GO:0016491)	752	26	1
dynein intermediate chain binding (GO:0045505)	29	1	1
phosphatidylinositol-3,4-bisphosphate binding (GO:0043325)	29	1	1
laminin binding (GO:0043236)	29	1	1
misfolded protein binding (GO:0051787)	29	1	1
lipoprotein particle receptor binding (GO:0070325)	29	1	1
exonuclease activity, active with either ribo- or deoxyribonucleic acids and producing 5'-phosphomonoesters (GO:0016796)	58	2	1
protein heterodimerization activity (GO:0046982)	321	11	1
deoxyribonuclease activity (GO:0004536)	59	2	1
G protein-coupled peptide receptor activity (GO:0008528)	148	5	1
vitamin binding (GO:0019842)	148	5	1
alcohol binding (GO:0043178)	90	3	1
antiporter activity (GO:0015297)	90	3	1
calcium-dependent protein binding (GO:0048306)	90	3	1
phosphatidylserine binding (GO:0001786)	60	2	1
vitamin transmembrane transporter activity (GO:0090482)	30	1	1
single-stranded DNA binding (GO:0003697)	120	4	1
secondary active transmembrane transporter activity (GO:0015291)	241	8	1
cysteine-type endopeptidase activity (GO:0004197)	121	4	1
unfolded protein binding (GO:0051082)	121	4	1
nuclease activity (GO:0004518)	212	7	1
molecular transducer activity (GO:0060089)	1609	53	1
signaling receptor activity (GO:0038023)	1609	53	1
peptide receptor activity (GO:0001653)	152	5	1
ATP-dependent microtubule motor activity (GO:1990939)	61	2	1
iron ion binding (GO:0005506)	153	5	1
organic anion transmembrane transporter activity (GO:0008514)	184	6	1
phosphatidylcholine binding (GO:0031210)	31	1	1
acylglycerol O-acyltransferase activity (GO:0016411)	31	1	1
thyroid hormone receptor binding (GO:0046966)	31	1	1
miRNA binding (GO:0035198)	31	1	1
quaternary ammonium group binding (GO:0050997)	31	1	1
protein phosphatase 1 binding (GO:0008157)	31	1	1
acid-thiol ligase activity (GO:0016878)	31	1	1
steroid dehydrogenase activity, acting on the CH-OH group of donors, NAD or NADP as acceptor (GO:0033764)	31	1	1
excitatory extracellular ligand-gated ion channel activity (GO:0005231)	31	1	1
endopeptidase activity (GO:0004175)	466	15	1
peptidase activity (GO:0008233)	661	21	1
transmitter-gated channel activity (GO:0022835)	63	2	1
transmitter-gated ion channel activity (GO:0022824)	63	2	1
deaminase activity (GO:0019239)	32	1	1
postsynaptic neurotransmitter receptor activity (GO:0098960)	64	2	1
hydro-lyase activity (GO:0016836)	64	2	1
phosphatidylinositol 3-kinase binding (GO:0043548)	32	1	1
tumor necrosis factor receptor binding (GO:0005164)	32	1	1
heat shock protein binding (GO:0031072)	130	4	1
lipase activity (GO:0016298)	131	4	1
proton transmembrane transporter activity (GO:0015078)	131	4	1
lipopolysaccharide binding (GO:0001530)	33	1	1
protein phosphatase 2A binding (GO:0051721)	33	1	1
ubiquitin conjugating enzyme binding (GO:0031624)	33	1	1
transmembrane signaling receptor activity (GO:0004888)	1386	42	1
cysteine-type peptidase activity (GO:0008234)	198	6	1
oxidoreductase activity, acting on paired donors, with incorporation or reduction of molecular oxygen (GO:0016705)	165	5	1
G protein-coupled receptor binding (GO:0001664)	299	9	1
serine-type endopeptidase inhibitor activity (GO:0004867)	100	3	1
organic acid binding (GO:0043177)	135	4	1
translation initiation factor binding (GO:0031369)	34	1	1
hormone receptor binding (GO:0051427)	34	1	1
RNA methyltransferase activity (GO:0008173)	68	2	1
microtubule motor activity (GO:0003777)	69	2	1
solute:cation symporter activity (GO:0015294)	104	3	1
serine hydrolase activity (GO:0017171)	208	6	1
3'-5'-exoribonuclease activity (GO:0000175)	35	1	1
steroid dehydrogenase activity (GO:0016229)	35	1	1
tRNA methyltransferase activity (GO:0008175)	35	1	1
solute:cation antiporter activity (GO:0015298)	35	1	1
growth factor receptor binding (GO:0070851)	142	4	1
methylation-dependent protein binding (GO:0140034)	71	2	1
methylated histone binding (GO:0035064)	71	2	1
phospholipase activity (GO:0004620)	107	3	1
heme binding (GO:0020037)	143	4	1
chemoattractant activity (GO:0042056)	36	1	1
symporter activity (GO:0015293)	144	4	1
protein-disulfide reductase activity (GO:0015035)	36	1	1
metalloexopeptidase activity (GO:0008235)	73	2	1
solute:sodium symporter activity (GO:0015370)	73	2	1
cyclic nucleotide binding (GO:0030551)	37	1	1
oxygen binding (GO:0019825)	37	1	1
protein folding chaperone (GO:0044183)	37	1	1
exoribonuclease activity, producing 5'-phosphomonoesters (GO:0016896)	37	1	1
carboxylic ester hydrolase activity (GO:0052689)	150	4	1
chloride channel activity (GO:0005254)	75	2	1
deacetylase activity (GO:0019213)	38	1	1
intramembrane lipid transporter activity (GO:0140303)	38	1	1
RNA polymerase II general transcription initiation factor activity (GO:0016251)	38	1	1
sterol transporter activity (GO:0015248)	38	1	1
extracellular ligand-gated ion channel activity (GO:0005230)	76	2	1
tetrapyrrole binding (GO:0046906)	153	4	1
syntaxin binding (GO:0019905)	77	2	1
exoribonuclease activity (GO:0004532)	39	1	1
palmitoyltransferase activity (GO:0016409)	39	1	1
ubiquitin-like protein conjugating enzyme binding (GO:0044390)	39	1	1
fatty acid binding (GO:0005504)	39	1	1
carbohydrate transmembrane transporter activity (GO:0015144)	39	1	1
lipid transporter activity (GO:0005319)	159	4	1
endodeoxyribonuclease activity (GO:0004520)	40	1	1
SH2 domain binding (GO:0042169)	40	1	1
serine-type peptidase activity (GO:0008236)	204	5	1
exonuclease activity (GO:0004527)	82	2	1
ligase activity, forming carbon-sulfur bonds (GO:0016877)	41	1	1
disulfide oxidoreductase activity (GO:0015036)	41	1	1
oxidoreductase activity, acting on the CH-OH group of donors, NAD or NADP as acceptor (GO:0016616)	126	3	1
hormone activity (GO:0005179)	127	3	1
alpha-tubulin binding (GO:0043014)	44	1	1
Hsp90 protein binding (GO:0051879)	44	1	1
anion channel activity (GO:0005253)	88	2	1
NADH dehydrogenase activity (GO:0003954)	45	1	1
signaling receptor complex adaptor activity (GO:0030159)	45	1	1
signaling receptor activator activity (GO:0030546)	499	11	1
modified amino acid binding (GO:0072341)	91	2	1
oxidoreductase activity, acting on CH-OH group of donors (GO:0016614)	138	3	1
CCR chemokine receptor binding (GO:0048020)	46	1	1
neuropeptide receptor activity (GO:0008188)	46	1	1
drug binding (GO:0008144)	46	1	1
non-membrane spanning protein tyrosine kinase activity (GO:0004715)	46	1	1
serine-type endopeptidase activity (GO:0004252)	187	4	1
snRNA binding (GO:0017069)	47	1	1
protein carrier activity (GO:0140597)	48	1	1
receptor ligand activity (GO:0048018)	491	10	0.914
cyclin-dependent protein serine/threonine kinase regulator activity (GO:0016538)	50	1	1
tumor necrosis factor receptor superfamily binding (GO:0032813)	50	1	1
lipid transfer activity (GO:0120013)	50	1	1
cholesterol binding (GO:0015485)	52	1	1
exopeptidase activity (GO:0008238)	104	2	1
pentosyltransferase activity (GO:0016763)	53	1	1
potassium channel regulator activity (GO:0015459)	55	1	1
neurotransmitter receptor activity (GO:0030594)	114	2	1
phospholipid transporter activity (GO:0005548)	58	1	1
copper ion binding (GO:0005507)	61	1	1
L-amino acid transmembrane transporter activity (GO:0015179)	61	1	1
transferase activity, transferring alkyl or aryl (other than methyl) groups (GO:0016765)	61	1	1
sterol binding (GO:0032934)	62	1	1
G protein-coupled receptor activity (GO:0004930)	882	14	0.0604
manganese ion binding (GO:0030145)	66	1	1
chemokine receptor binding (GO:0042379)	70	1	1
molecular carrier activity (GO:0140104)	71	1	1
structural constituent of ribosome (GO:0003735)	167	2	1
amino acid transmembrane transporter activity (GO:0015171)	84	1	1
oxidoreductase activity, acting on NAD(P)H (GO:0016651)	90	1	1
antigen binding (GO:0003823)	187	2	0.898
cytokine activity (GO:0005125)	233	2	0.554
electron transfer activity (GO:0009055)	129	1	1
Unclassified (UNCLASSIFIED)	2353	18	2.54e-14
olfactory receptor activity (GO:0004984)	441	1	0.00116
growth hormone receptor binding (GO:0005131)	9	0	1
granulocyte colony-stimulating factor receptor binding (GO:0005130)	1	0	1
neuromedin U binding (GO:0042924)	2	0	1
neuropeptide binding (GO:0042923)	26	0	1
neuromedin U receptor binding (GO:0042922)	1	0	1
1-(4-iodo-2,5-dimethoxyphenyl)propan-2-amine binding (GO:0071886)	2	0	1
N-terminal protein N-methyltransferase activity (GO:0071885)	2	0	1
granulocyte macrophage colony-stimulating factor receptor binding (GO:0005129)	1	0	1
erythropoietin receptor binding (GO:0005128)	2	0	1
ciliary neurotrophic factor receptor binding (GO:0005127)	9	0	1
scavenger receptor binding (GO:0005124)	4	0	1
death receptor binding (GO:0005123)	21	0	1
Toll binding (GO:0005121)	1	0	1
lactosylceramide 4-alpha-galactosyltransferase activity (GO:0050512)	1	0	1
N-acetylgalactosaminyl-proteoglycan 3-beta-glucuronosyltransferase activity (GO:0050510)	4	0	1
smoothened binding (GO:0005119)	3	0	1
potassium ion binding (GO:0030955)	12	0	1
receptor tyrosine kinase-like orphan receptor binding (GO:0005115)	1	0	1
type II transforming growth factor beta receptor binding (GO:0005114)	8	0	1
N-acetylglucosaminyl-proteoglycan 4-beta-glucuronosyltransferase activity (GO:0050509)	2	0	1
patched binding (GO:0005113)	8	0	1
type 2 fibroblast growth factor receptor binding (GO:0005111)	5	0	1
hyaluronan synthase activity (GO:0050501)	4	0	1
tubulin deacetylase activity (GO:0042903)	2	0	1
sn-1-glycerol-3-phosphate C16:0-DCA-CoA acyl transferase activity (GO:0102420)	4	0	1
type 1 fibroblast growth factor receptor binding (GO:0005105)	6	0	1
mitochondrion targeting sequence binding (GO:0030943)	5	0	1
fibroblast growth factor receptor binding (GO:0005104)	26	0	1
endoplasmic reticulum signal peptide binding (GO:0030942)	3	0	1
neuropeptide receptor binding (GO:0071855)	40	0	1
oxidoreductase activity, acting on peroxide as acceptor (GO:0016684)	58	0	1
RNA strand-exchange activity (GO:0034057)	2	0	1
estrogen response element binding (GO:0034056)	3	0	1
benzoate-CoA ligase activity (GO:0018858)	3	0	1
oxidoreductase activity, acting on diphenols and related substances as donors (GO:0016679)	10	0	1
oxidoreductase activity, acting on a heme group of donors (GO:0016675)	23	0	1
oxidoreductase activity, acting on a sulfur group of donors, quinone or similar compound as acceptor (GO:0016672)	3	0	1
oxidoreductase activity, acting on a sulfur group of donors, disulfide as acceptor (GO:0016671)	8	0	1
oxidoreductase activity, acting on a sulfur group of donors, oxygen as acceptor (GO:0016670)	12	0	1
UTP diphosphatase activity (GO:0036221)	1	0	1
oxidoreductase activity, acting on other nitrogenous compounds as donors, cytochrome as acceptor (GO:0016662)	4	0	1
oxidoreductase activity, acting on other nitrogenous compounds as donors (GO:0016661)	7	0	1
dTTP diphosphatase activity (GO:0036218)	5	0	1
8-oxo-7,8-dihydroguanine DNA N-glycosylase activity (GO:0034039)	2	0	1
deoxyhypusine synthase activity (GO:0034038)	1	0	1
TPR domain binding (GO:0030911)	8	0	1
oxidoreductase activity, acting on NAD(P)H, nitrogenous group as acceptor (GO:0016657)	2	0	1
N-box binding (GO:0071820)	2	0	1
oxidoreductase activity, acting on NAD(P)H, quinone or similar compound as acceptor (GO:0016655)	58	0	1
oxidoreductase activity, acting on NAD(P)H, heme protein as acceptor (GO:0016653)	10	0	1
oxidoreductase activity, acting on NAD(P)H, NAD(P) as acceptor (GO:0016652)	1	0	1
calcium-independent protein kinase C activity (GO:0004699)	2	0	1
eukaryotic translation initiation factor 2alpha kinase activity (GO:0004694)	4	0	1
cGMP-dependent protein kinase activity (GO:0004692)	2	0	1
delta4-3-oxosteroid 5beta-reductase activity (GO:0047787)	2	0	1
oxidoreductase activity, acting on the CH-NH group of donors, quinone or similar compound as acceptor (GO:0016649)	2	0	1
oxidoreductase activity, acting on the CH-NH group of donors, oxygen as acceptor (GO:0016647)	4	0	1
oxidoreductase activity, acting on the CH-NH group of donors, NAD or NADP as acceptor (GO:0016646)	18	0	1
corticosterone 18-monooxygenase activity (GO:0047783)	2	0	1
oxidoreductase activity, acting on the CH-NH group of donors (GO:0016645)	28	0	1
citrate dehydratase activity (GO:0047780)	2	0	1
[truncated: 3,425 more rows]

## Sheet: Table 6
Table 6: GO terms of NDD genes (Molecular Function dataset)
[truncated: 4,863 more rows]
